# Supplementary material for: Modelling the impact of vaccine hesitancy in prolonging the need for Non-Pharmaceutical Interventions to control the COVID-19 pandemic
Source: Commun Med (Lond). 2022 Feb 10;2:14. doi: 10.1038/s43856-022-00075-x (PMC9053271; doi:10.1038/s43856-022-00075-x)
Supplement: Supplementary file 1 — Supplementary Data [file 43856_2022_75_MOESM1_ESM.xls]

## Sheet: 1a
Rt	t	asDate
3	0	2020-02-14
1	55	2020-04-09
1.5	200	2020-09-01
1.5	450.95	2021-05-09
1.66667	477.14	2021-06-05
1.83333	498.568	2021-06-26
2	516.425	2021-07-14
2.16667	531.534	2021-07-29
2.33333	544.485	2021-08-11
2.5	555.71	2021-08-22
2.66667	565.531	2021-09-01
2.83333	574.197	2021-09-10
3	581.9	2021-09-17

## Sheet: 1b 
compartment	t	as_date	Hesitancy	Upper	Ideal	Lower	scenario
deaths	1	2020-02-15	NA	NA	NA	NA	Adults
deaths	2	2020-02-16	6.27569e-08	6.27569e-08	6.27569e-08	6.27569e-08	Adults
deaths	3	2020-02-17	2.93668e-06	2.93668e-06	2.93668e-06	2.93668e-06	Adults
deaths	4	2020-02-18	2.29758e-05	2.29758e-05	2.29758e-05	2.29758e-05	Adults
deaths	5	2020-02-19	8.74098e-05	8.74098e-05	8.74098e-05	8.74098e-05	Adults
deaths	6	2020-02-20	0.00023063	0.00023063	0.00023063	0.00023063	Adults
deaths	7	2020-02-21	0.000492202	0.000492202	0.000492202	0.000492202	Adults
deaths	8	2020-02-22	0.000917423	0.000917423	0.000917423	0.000917423	Adults
deaths	9	2020-02-23	0.00155703	0.00155703	0.00155703	0.00155703	Adults
deaths	10	2020-02-24	0.00246524	0.00246524	0.00246524	0.00246524	Adults
deaths	11	2020-02-25	0.00369719	0.00369719	0.00369719	0.00369719	Adults
deaths	12	2020-02-26	0.00530714	0.00530714	0.00530714	0.00530714	Adults
deaths	13	2020-02-27	0.00734861	0.00734861	0.00734861	0.00734861	Adults
deaths	14	2020-02-28	0.00987612	0.00987612	0.00987612	0.00987612	Adults
deaths	15	2020-02-29	0.0129491	0.0129491	0.0129491	0.0129491	Adults
deaths	16	2020-03-01	0.0166363	0.0166363	0.0166363	0.0166363	Adults
deaths	17	2020-03-02	0.0210223	0.0210223	0.0210223	0.0210223	Adults
deaths	18	2020-03-03	0.026213	0.026213	0.026213	0.026213	Adults
deaths	19	2020-03-04	0.0323432	0.0323432	0.0323432	0.0323432	Adults
deaths	20	2020-03-05	0.039584	0.039584	0.039584	0.039584	Adults
deaths	21	2020-03-06	0.0481499	0.0481499	0.0481499	0.0481499	Adults
deaths	22	2020-03-07	0.0583117	0.0583117	0.0583117	0.0583117	Adults
deaths	23	2020-03-08	0.0704025	0.0704025	0.0704025	0.0704025	Adults
deaths	24	2020-03-09	0.0848378	0.0848378	0.0848378	0.0848378	Adults
deaths	25	2020-03-10	0.102124	0.102124	0.102124	0.102124	Adults
deaths	26	2020-03-11	0.122886	0.122886	0.122886	0.122886	Adults
deaths	27	2020-03-12	0.147885	0.147885	0.147885	0.147885	Adults
deaths	28	2020-03-13	0.178051	0.178051	0.178051	0.178051	Adults
deaths	29	2020-03-14	0.214518	0.214518	0.214518	0.214518	Adults
deaths	30	2020-03-15	0.258666	0.258666	0.258666	0.258666	Adults
deaths	31	2020-03-16	0.312183	0.312183	0.312183	0.312183	Adults
deaths	32	2020-03-17	0.37711	0.37711	0.37711	0.37711	Adults
deaths	33	2020-03-18	0.455952	0.455952	0.455952	0.455952	Adults
deaths	34	2020-03-19	0.55174	0.55174	0.55174	0.55174	Adults
deaths	35	2020-03-20	0.668177	0.668177	0.668177	0.668177	Adults
deaths	36	2020-03-21	0.809771	0.809771	0.809771	0.809771	Adults
deaths	37	2020-03-22	0.981996	0.981996	0.981996	0.981996	Adults
deaths	38	2020-03-23	1.19155	1.19155	1.19155	1.19155	Adults
deaths	39	2020-03-24	1.44654	1.44654	1.44654	1.44654	Adults
deaths	40	2020-03-25	1.75691	1.75691	1.75691	1.75691	Adults
deaths	41	2020-03-26	2.13468	2.13468	2.13468	2.13468	Adults
deaths	42	2020-03-27	2.59454	2.59454	2.59454	2.59454	Adults
deaths	43	2020-03-28	3.15441	3.15441	3.15441	3.15441	Adults
deaths	44	2020-03-29	3.83599	3.83599	3.83599	3.83599	Adults
deaths	45	2020-03-30	4.66586	4.66586	4.66586	4.66586	Adults
deaths	46	2020-03-31	5.67622	5.67622	5.67622	5.67622	Adults
deaths	47	2020-04-01	6.90634	6.90634	6.90634	6.90634	Adults
deaths	48	2020-04-02	8.40408	8.40408	8.40408	8.40408	Adults
deaths	49	2020-04-03	10.2274	10.2274	10.2274	10.2274	Adults
deaths	50	2020-04-04	12.4473	12.4473	12.4473	12.4473	Adults
deaths	51	2020-04-05	15.1496	15.1496	15.1496	15.1496	Adults
deaths	52	2020-04-06	18.4388	18.4388	18.4388	18.4388	Adults
deaths	53	2020-04-07	22.4422	22.4422	22.4422	22.4422	Adults
deaths	54	2020-04-08	27.3139	27.3139	27.3139	27.3139	Adults
deaths	55	2020-04-09	33.2413	33.2413	33.2413	33.2413	Adults
deaths	56	2020-04-10	40.4514	40.4514	40.4514	40.4514	Adults
deaths	57	2020-04-11	49.2099	49.2099	49.2099	49.2099	Adults
deaths	58	2020-04-12	59.754	59.754	59.754	59.754	Adults
deaths	59	2020-04-13	72.1578	72.1578	72.1578	72.1578	Adults
deaths	60	2020-04-14	86.2624	86.2624	86.2624	86.2624	Adults
deaths	61	2020-04-15	101.708	101.708	101.708	101.708	Adults
deaths	62	2020-04-16	118.018	118.018	118.018	118.018	Adults
deaths	63	2020-04-17	134.689	134.689	134.689	134.689	Adults
deaths	64	2020-04-18	151.256	151.256	151.256	151.256	Adults
deaths	65	2020-04-19	167.331	167.331	167.331	167.331	Adults
deaths	66	2020-04-20	182.615	182.615	182.615	182.615	Adults
deaths	67	2020-04-21	196.898	196.898	196.898	196.898	Adults
deaths	68	2020-04-22	210.05	210.05	210.05	210.05	Adults
deaths	69	2020-04-23	222.005	222.005	222.005	222.005	Adults
deaths	70	2020-04-24	232.749	232.749	232.749	232.749	Adults
deaths	71	2020-04-25	242.3	242.3	242.3	242.3	Adults
deaths	72	2020-04-26	250.711	250.711	250.711	250.711	Adults
deaths	73	2020-04-27	258.039	258.039	258.039	258.039	Adults
deaths	74	2020-04-28	264.365	264.365	264.365	264.365	Adults
deaths	75	2020-04-29	269.763	269.763	269.763	269.763	Adults
deaths	76	2020-04-30	274.316	274.316	274.316	274.316	Adults
deaths	77	2020-05-01	278.099	278.099	278.099	278.099	Adults
deaths	78	2020-05-02	281.187	281.187	281.187	281.187	Adults
deaths	79	2020-05-03	283.651	283.651	283.651	283.651	Adults
deaths	80	2020-05-04	285.554	285.554	285.554	285.554	Adults
deaths	81	2020-05-05	286.955	286.955	286.955	286.955	Adults
deaths	82	2020-05-06	287.906	287.906	287.906	287.906	Adults
deaths	83	2020-05-07	288.458	288.458	288.458	288.458	Adults
deaths	84	2020-05-08	288.653	288.653	288.653	288.653	Adults
deaths	85	2020-05-09	288.526	288.526	288.526	288.526	Adults
deaths	86	2020-05-10	288.115	288.115	288.115	288.115	Adults
deaths	87	2020-05-11	287.45	287.45	287.45	287.45	Adults
deaths	88	2020-05-12	286.555	286.555	286.555	286.555	Adults
deaths	89	2020-05-13	285.455	285.455	285.455	285.455	Adults
deaths	90	2020-05-14	284.172	284.172	284.172	284.172	Adults
deaths	91	2020-05-15	282.723	282.723	282.723	282.723	Adults
deaths	92	2020-05-16	281.124	281.124	281.124	281.124	Adults
deaths	93	2020-05-17	279.39	279.39	279.39	279.39	Adults
deaths	94	2020-05-18	277.535	277.535	277.535	277.535	Adults
deaths	95	2020-05-19	275.567	275.567	275.567	275.567	Adults
deaths	96	2020-05-20	273.499	273.499	273.499	273.499	Adults
deaths	97	2020-05-21	271.339	271.339	271.339	271.339	Adults
deaths	98	2020-05-22	269.096	269.096	269.096	269.096	Adults
deaths	99	2020-05-23	266.775	266.775	266.775	266.775	Adults
deaths	100	2020-05-24	264.385	264.385	264.385	264.385	Adults
deaths	101	2020-05-25	261.932	261.932	261.932	261.932	Adults
deaths	102	2020-05-26	259.419	259.419	259.419	259.419	Adults
deaths	103	2020-05-27	256.853	256.853	256.853	256.853	Adults
deaths	104	2020-05-28	254.239	254.239	254.239	254.239	Adults
deaths	105	2020-05-29	251.58	251.58	251.58	251.58	Adults
deaths	106	2020-05-30	248.881	248.881	248.881	248.881	Adults
deaths	107	2020-05-31	246.145	246.145	246.145	246.145	Adults
deaths	108	2020-06-01	243.376	243.376	243.376	243.376	Adults
deaths	109	2020-06-02	240.577	240.577	240.577	240.577	Adults
deaths	110	2020-06-03	237.751	237.751	237.751	237.751	Adults
deaths	111	2020-06-04	234.902	234.902	234.902	234.902	Adults
deaths	112	2020-06-05	232.032	232.032	232.032	232.032	Adults
deaths	113	2020-06-06	229.144	229.144	229.144	229.144	Adults
deaths	114	2020-06-07	226.24	226.24	226.24	226.24	Adults
deaths	115	2020-06-08	223.323	223.323	223.323	223.323	Adults
deaths	116	2020-06-09	220.396	220.396	220.396	220.396	Adults
deaths	117	2020-06-10	217.46	217.46	217.46	217.46	Adults
deaths	118	2020-06-11	214.518	214.518	214.518	214.518	Adults
deaths	119	2020-06-12	211.573	211.573	211.573	211.573	Adults
deaths	120	2020-06-13	208.625	208.625	208.625	208.625	Adults
deaths	121	2020-06-14	205.677	205.677	205.677	205.677	Adults
deaths	122	2020-06-15	202.732	202.732	202.732	202.732	Adults
deaths	123	2020-06-16	199.79	199.79	199.79	199.79	Adults
deaths	124	2020-06-17	196.853	196.853	196.853	196.853	Adults
deaths	125	2020-06-18	193.924	193.924	193.924	193.924	Adults
deaths	126	2020-06-19	191.003	191.003	191.003	191.003	Adults
deaths	127	2020-06-20	188.093	188.093	188.093	188.093	Adults
deaths	128	2020-06-21	185.195	185.195	185.195	185.195	Adults
deaths	129	2020-06-22	182.31	182.31	182.31	182.31	Adults
deaths	130	2020-06-23	179.439	179.439	179.439	179.439	Adults
deaths	131	2020-06-24	176.584	176.584	176.584	176.584	Adults
deaths	132	2020-06-25	173.747	173.747	173.747	173.747	Adults
deaths	133	2020-06-26	170.928	170.928	170.928	170.928	Adults
deaths	134	2020-06-27	168.128	168.128	168.128	168.128	Adults
deaths	135	2020-06-28	165.349	165.349	165.349	165.349	Adults
deaths	136	2020-06-29	162.591	162.591	162.591	162.591	Adults
deaths	137	2020-06-30	159.856	159.856	159.856	159.856	Adults
deaths	138	2020-07-01	157.144	157.144	157.144	157.144	Adults
deaths	139	2020-07-02	154.456	154.456	154.456	154.456	Adults
deaths	140	2020-07-03	151.793	151.793	151.793	151.793	Adults
deaths	141	2020-07-04	149.156	149.156	149.156	149.156	Adults
deaths	142	2020-07-05	146.545	146.545	146.545	146.545	Adults
deaths	143	2020-07-06	143.961	143.961	143.961	143.961	Adults
deaths	144	2020-07-07	141.405	141.405	141.405	141.405	Adults
deaths	145	2020-07-08	138.877	138.877	138.877	138.877	Adults
deaths	146	2020-07-09	136.378	136.378	136.378	136.378	Adults
deaths	147	2020-07-10	133.908	133.908	133.908	133.908	Adults
deaths	148	2020-07-11	131.467	131.467	131.467	131.467	Adults
deaths	149	2020-07-12	129.057	129.057	129.057	129.057	Adults
deaths	150	2020-07-13	126.676	126.676	126.676	126.676	Adults
deaths	151	2020-07-14	124.326	124.326	124.326	124.326	Adults
deaths	152	2020-07-15	122.007	122.007	122.007	122.007	Adults
deaths	153	2020-07-16	119.719	119.719	119.719	119.719	Adults
deaths	154	2020-07-17	117.462	117.462	117.462	117.462	Adults
deaths	155	2020-07-18	115.236	115.236	115.236	115.236	Adults
deaths	156	2020-07-19	113.042	113.042	113.042	113.042	Adults
deaths	157	2020-07-20	110.879	110.879	110.879	110.879	Adults
deaths	158	2020-07-21	108.748	108.748	108.748	108.748	Adults
deaths	159	2020-07-22	106.649	106.649	106.649	106.649	Adults
deaths	160	2020-07-23	104.581	104.581	104.581	104.581	Adults
deaths	161	2020-07-24	102.545	102.545	102.545	102.545	Adults
deaths	162	2020-07-25	100.541	100.541	100.541	100.541	Adults
deaths	163	2020-07-26	98.5675	98.5675	98.5675	98.5675	Adults
deaths	164	2020-07-27	96.6258	96.6258	96.6258	96.6258	Adults
deaths	165	2020-07-28	94.7155	94.7155	94.7155	94.7155	Adults
deaths	166	2020-07-29	92.8363	92.8363	92.8363	92.8363	Adults
deaths	167	2020-07-30	90.9881	90.9881	90.9881	90.9881	Adults
deaths	168	2020-07-31	89.1707	89.1707	89.1707	89.1707	Adults
deaths	169	2020-08-01	87.384	87.384	87.384	87.384	Adults
deaths	170	2020-08-02	85.6277	85.6277	85.6277	85.6277	Adults
deaths	171	2020-08-03	83.9016	83.9016	83.9016	83.9016	Adults
deaths	172	2020-08-04	82.2055	82.2055	82.2055	82.2055	Adults
deaths	173	2020-08-05	80.5391	80.5391	80.5391	80.5391	Adults
deaths	174	2020-08-06	78.9022	78.9022	78.9022	78.9022	Adults
deaths	175	2020-08-07	77.2945	77.2945	77.2945	77.2945	Adults
deaths	176	2020-08-08	75.7157	75.7157	75.7157	75.7157	Adults
deaths	177	2020-08-09	74.1656	74.1656	74.1656	74.1656	Adults
deaths	178	2020-08-10	72.6437	72.6437	72.6437	72.6437	Adults
deaths	179	2020-08-11	71.1498	71.1498	71.1498	71.1498	Adults
deaths	180	2020-08-12	69.6837	69.6837	69.6837	69.6837	Adults
deaths	181	2020-08-13	68.245	68.245	68.245	68.245	Adults
deaths	182	2020-08-14	66.8333	66.8333	66.8333	66.8333	Adults
deaths	183	2020-08-15	65.4482	65.4482	65.4482	65.4482	Adults
deaths	184	2020-08-16	64.0896	64.0896	64.0896	64.0896	Adults
deaths	185	2020-08-17	62.757	62.757	62.757	62.757	Adults
deaths	186	2020-08-18	61.45	61.45	61.45	61.45	Adults
deaths	187	2020-08-19	60.1684	60.1684	60.1684	60.1684	Adults
deaths	188	2020-08-20	58.9117	58.9117	58.9117	58.9117	Adults
deaths	189	2020-08-21	57.6797	57.6797	57.6797	57.6797	Adults
deaths	190	2020-08-22	56.4719	56.4719	56.4719	56.4719	Adults
deaths	191	2020-08-23	55.288	55.288	55.288	55.288	Adults
deaths	192	2020-08-24	54.1276	54.1276	54.1276	54.1276	Adults
deaths	193	2020-08-25	52.9903	52.9903	52.9903	52.9903	Adults
deaths	194	2020-08-26	51.8759	51.8759	51.8759	51.8759	Adults
deaths	195	2020-08-27	50.784	50.784	50.784	50.784	Adults
deaths	196	2020-08-28	49.7141	49.7141	49.7141	49.7141	Adults
deaths	197	2020-08-29	48.6659	48.6659	48.6659	48.6659	Adults
deaths	198	2020-08-30	47.6391	47.6391	47.6391	47.6391	Adults
deaths	199	2020-08-31	46.6333	46.6333	46.6333	46.6333	Adults
deaths	200	2020-09-01	45.6481	45.6481	45.6481	45.6481	Adults
deaths	201	2020-09-02	44.6832	44.6832	44.6832	44.6832	Adults
deaths	202	2020-09-03	43.7386	43.7386	43.7386	43.7386	Adults
deaths	203	2020-09-04	42.817	42.817	42.817	42.817	Adults
deaths	204	2020-09-05	41.9279	41.9279	41.9279	41.9279	Adults
deaths	205	2020-09-06	41.0886	41.0886	41.0886	41.0886	Adults
deaths	206	2020-09-07	40.3218	40.3218	40.3218	40.3218	Adults
deaths	207	2020-09-08	39.6512	39.6512	39.6512	39.6512	Adults
deaths	208	2020-09-09	39.0985	39.0985	39.0985	39.0985	Adults
deaths	209	2020-09-10	38.681	38.681	38.681	38.681	Adults
deaths	210	2020-09-11	38.4113	38.4113	38.4113	38.4113	Adults
deaths	211	2020-09-12	38.2969	38.2969	38.2969	38.2969	Adults
deaths	212	2020-09-13	38.3411	38.3411	38.3411	38.3411	Adults
deaths	213	2020-09-14	38.544	38.544	38.544	38.544	Adults
deaths	214	2020-09-15	38.9033	38.9033	38.9033	38.9033	Adults
deaths	215	2020-09-16	39.4147	39.4147	39.4147	39.4147	Adults
deaths	216	2020-09-17	40.0732	40.0732	40.0732	40.0732	Adults
deaths	217	2020-09-18	40.8736	40.8736	40.8736	40.8736	Adults
deaths	218	2020-09-19	41.8098	41.8098	41.8098	41.8098	Adults
deaths	219	2020-09-20	42.8769	42.8769	42.8769	42.8769	Adults
deaths	220	2020-09-21	44.0698	44.0698	44.0698	44.0698	Adults
deaths	221	2020-09-22	45.384	45.384	45.384	45.384	Adults
deaths	222	2020-09-23	46.8157	46.8157	46.8157	46.8157	Adults
deaths	223	2020-09-24	48.362	48.362	48.362	48.362	Adults
deaths	224	2020-09-25	50.0202	50.0202	50.0202	50.0202	Adults
deaths	225	2020-09-26	51.7884	51.7884	51.7884	51.7884	Adults
deaths	226	2020-09-27	53.6653	53.6653	53.6653	53.6653	Adults
deaths	227	2020-09-28	55.6505	55.6505	55.6505	55.6505	Adults
deaths	228	2020-09-29	57.7439	57.7439	57.7439	57.7439	Adults
deaths	229	2020-09-30	59.9455	59.9455	59.9455	59.9455	Adults
deaths	230	2020-10-01	62.2565	62.2565	62.2565	62.2565	Adults
deaths	231	2020-10-02	64.6783	64.6783	64.6783	64.6783	Adults
deaths	232	2020-10-03	67.2124	67.2124	67.2124	67.2124	Adults
deaths	233	2020-10-04	69.8607	69.8607	69.8607	69.8607	Adults
deaths	234	2020-10-05	72.6261	72.6261	72.6261	72.6261	Adults
deaths	235	2020-10-06	75.5112	75.5112	75.5112	75.5112	Adults
deaths	236	2020-10-07	78.5187	78.5187	78.5187	78.5187	Adults
deaths	237	2020-10-08	81.6521	81.6521	81.6521	81.6521	Adults
deaths	238	2020-10-09	84.9151	84.9151	84.9151	84.9151	Adults
deaths	239	2020-10-10	88.3112	88.3112	88.3112	88.3112	Adults
deaths	240	2020-10-11	91.8444	91.8444	91.8444	91.8444	Adults
deaths	241	2020-10-12	95.5191	95.5191	95.5191	95.5191	Adults
deaths	242	2020-10-13	99.3394	99.3394	99.3394	99.3394	Adults
deaths	243	2020-10-14	103.31	103.31	103.31	103.31	Adults
deaths	244	2020-10-15	107.435	107.435	107.435	107.435	Adults
deaths	245	2020-10-16	111.721	111.721	111.721	111.721	Adults
deaths	246	2020-10-17	116.171	116.171	116.171	116.171	Adults
deaths	247	2020-10-18	120.79	120.79	120.79	120.79	Adults
deaths	248	2020-10-19	125.585	125.585	125.585	125.585	Adults
deaths	249	2020-10-20	130.56	130.56	130.56	130.56	Adults
deaths	250	2020-10-21	135.721	135.721	135.721	135.721	Adults
deaths	251	2020-10-22	141.073	141.073	141.073	141.073	Adults
deaths	252	2020-10-23	146.622	146.622	146.622	146.622	Adults
deaths	253	2020-10-24	152.372	152.372	152.372	152.372	Adults
deaths	254	2020-10-25	158.331	158.331	158.331	158.331	Adults
deaths	255	2020-10-26	164.503	164.503	164.503	164.503	Adults
deaths	256	2020-10-27	170.895	170.895	170.895	170.895	Adults
deaths	257	2020-10-28	177.511	177.511	177.511	177.511	Adults
deaths	258	2020-10-29	184.357	184.357	184.357	184.357	Adults
deaths	259	2020-10-30	191.439	191.439	191.439	191.439	Adults
deaths	260	2020-10-31	198.762	198.762	198.762	198.762	Adults
deaths	261	2020-11-01	206.332	206.332	206.332	206.332	Adults
deaths	262	2020-11-02	214.153	214.153	214.153	214.153	Adults
deaths	263	2020-11-03	222.231	222.231	222.231	222.231	Adults
deaths	264	2020-11-04	230.57	230.57	230.57	230.57	Adults
deaths	265	2020-11-05	239.174	239.174	239.174	239.174	Adults
deaths	266	2020-11-06	248.049	248.049	248.049	248.049	Adults
deaths	267	2020-11-07	257.198	257.198	257.198	257.198	Adults
deaths	268	2020-11-08	266.624	266.624	266.624	266.624	Adults
deaths	269	2020-11-09	276.332	276.332	276.332	276.332	Adults
deaths	270	2020-11-10	286.322	286.322	286.322	286.322	Adults
deaths	271	2020-11-11	296.599	296.599	296.599	296.599	Adults
deaths	272	2020-11-12	307.163	307.163	307.163	307.163	Adults
deaths	273	2020-11-13	318.015	318.015	318.015	318.015	Adults
deaths	274	2020-11-14	329.158	329.158	329.158	329.158	Adults
deaths	275	2020-11-15	340.589	340.589	340.589	340.589	Adults
deaths	276	2020-11-16	352.308	352.308	352.308	352.308	Adults
deaths	277	2020-11-17	364.314	364.314	364.314	364.314	Adults
deaths	278	2020-11-18	376.604	376.604	376.604	376.604	Adults
deaths	279	2020-11-19	389.175	389.175	389.175	389.175	Adults
deaths	280	2020-11-20	402.023	402.023	402.023	402.023	Adults
deaths	281	2020-11-21	415.141	415.141	415.141	415.141	Adults
deaths	282	2020-11-22	428.524	428.524	428.524	428.524	Adults
deaths	283	2020-11-23	442.165	442.165	442.165	442.165	Adults
deaths	284	2020-11-24	456.054	456.054	456.054	456.054	Adults
deaths	285	2020-11-25	470.182	470.182	470.182	470.182	Adults
deaths	286	2020-11-26	484.538	484.538	484.538	484.538	Adults
deaths	287	2020-11-27	499.11	499.11	499.11	499.11	Adults
deaths	288	2020-11-28	513.883	513.883	513.883	513.883	Adults
deaths	289	2020-11-29	528.843	528.843	528.843	528.843	Adults
deaths	290	2020-11-30	543.974	543.974	543.974	543.974	Adults
deaths	291	2020-12-01	559.259	559.259	559.259	559.259	Adults
deaths	292	2020-12-02	574.677	574.677	574.677	574.677	Adults
deaths	293	2020-12-03	590.209	590.209	590.209	590.209	Adults
deaths	294	2020-12-04	605.832	605.832	605.832	605.832	Adults
deaths	295	2020-12-05	621.525	621.525	621.525	621.525	Adults
deaths	296	2020-12-06	637.262	637.262	637.262	637.262	Adults
deaths	297	2020-12-07	653.017	653.017	653.017	653.017	Adults
deaths	298	2020-12-08	668.765	668.765	668.765	668.765	Adults
deaths	299	2020-12-09	684.476	684.476	684.476	684.476	Adults
deaths	300	2020-12-10	700.121	700.121	700.121	700.121	Adults
deaths	301	2020-12-11	715.671	715.671	715.671	715.671	Adults
deaths	302	2020-12-12	731.094	731.094	731.094	731.094	Adults
deaths	303	2020-12-13	746.358	746.358	746.358	746.358	Adults
deaths	304	2020-12-14	761.431	761.431	761.431	761.431	Adults
deaths	305	2020-12-15	776.279	776.279	776.279	776.279	Adults
deaths	306	2020-12-16	790.869	790.869	790.869	790.869	Adults
deaths	307	2020-12-17	805.167	805.167	805.167	805.167	Adults
deaths	308	2020-12-18	819.138	819.138	819.138	819.138	Adults
deaths	309	2020-12-19	832.748	832.748	832.748	832.748	Adults
deaths	310	2020-12-20	845.964	845.964	845.964	845.964	Adults
deaths	311	2020-12-21	858.752	858.752	858.752	858.752	Adults
deaths	312	2020-12-22	871.079	871.079	871.079	871.079	Adults
deaths	313	2020-12-23	882.912	882.912	882.912	882.912	Adults
deaths	314	2020-12-24	894.22	894.22	894.22	894.22	Adults
deaths	315	2020-12-25	904.973	904.973	904.973	904.973	Adults
deaths	316	2020-12-26	915.14	915.14	915.14	915.14	Adults
deaths	317	2020-12-27	924.695	924.695	924.695	924.695	Adults
deaths	318	2020-12-28	933.61	933.61	933.61	933.61	Adults
deaths	319	2020-12-29	941.861	941.861	941.861	941.861	Adults
deaths	320	2020-12-30	949.425	949.425	949.425	949.425	Adults
deaths	321	2020-12-31	956.282	956.282	956.282	956.282	Adults
deaths	322	2021-01-01	962.412	962.412	962.412	962.412	Adults
deaths	323	2021-01-02	967.799	967.799	967.799	967.799	Adults
deaths	324	2021-01-03	972.427	972.427	972.427	972.427	Adults
deaths	325	2021-01-04	976.281	976.281	976.281	976.281	Adults
deaths	326	2021-01-05	979.343	979.343	979.343	979.343	Adults
deaths	327	2021-01-06	981.595	981.595	981.595	981.595	Adults
deaths	328	2021-01-07	983.01	983.01	983.01	983.01	Adults
deaths	329	2021-01-08	983.561	983.561	983.561	983.561	Adults
deaths	330	2021-01-09	983.212	983.212	983.212	983.212	Adults
deaths	331	2021-01-10	981.928	981.928	981.928	981.928	Adults
deaths	332	2021-01-11	979.669	979.669	979.669	979.669	Adults
deaths	333	2021-01-12	976.396	976.396	976.396	976.396	Adults
deaths	334	2021-01-13	972.071	972.071	972.071	972.071	Adults
deaths	335	2021-01-14	966.66	966.66	966.66	966.66	Adults
deaths	336	2021-01-15	960.133	960.133	960.133	960.133	Adults
deaths	337	2021-01-16	952.469	952.469	952.469	952.469	Adults
deaths	338	2021-01-17	943.654	943.654	943.654	943.654	Adults
deaths	339	2021-01-18	933.682	933.681	933.681	933.682	Adults
deaths	340	2021-01-19	922.559	922.557	922.554	922.56	Adults
deaths	341	2021-01-20	910.302	910.298	910.289	910.306	Adults
deaths	342	2021-01-21	896.943	896.934	896.908	896.951	Adults
deaths	343	2021-01-22	882.525	882.506	882.449	882.539	Adults
deaths	344	2021-01-23	867.101	867.069	866.957	867.125	Adults
deaths	345	2021-01-24	850.74	850.689	850.49	850.778	Adults
deaths	346	2021-01-25	833.517	833.439	833.118	833.573	Adults
deaths	347	2021-01-26	815.516	815.406	814.917	815.595	Adults
deaths	348	2021-01-27	796.827	796.677	795.973	796.934	Adults
deaths	349	2021-01-28	777.545	777.347	776.379	777.684	Adults
deaths	350	2021-01-29	757.764	757.512	756.231	757.941	Adults
deaths	351	2021-01-30	737.582	737.269	735.628	737.8	Adults
deaths	352	2021-01-31	717.092	716.714	714.669	717.354	Adults
deaths	353	2021-02-01	696.387	695.938	693.45	696.697	Adults
deaths	354	2021-02-02	675.555	675.031	672.067	675.915	Adults
deaths	355	2021-02-03	654.679	654.077	650.611	655.092	Adults
deaths	356	2021-02-04	633.837	633.156	629.166	634.303	Adults
deaths	357	2021-02-05	613.101	612.339	607.813	613.621	Adults
deaths	358	2021-02-06	592.536	591.693	586.624	593.109	Adults
deaths	359	2021-02-07	572.2	571.278	565.665	572.826	Adults
deaths	360	2021-02-08	552.146	551.145	544.997	552.823	Adults
deaths	361	2021-02-09	532.418	531.343	524.67	533.144	Adults
deaths	362	2021-02-10	513.056	511.91	504.732	513.829	Adults
deaths	363	2021-02-11	494.092	492.879	485.22	494.909	Adults
deaths	364	2021-02-12	475.555	474.28	466.168	476.412	Adults
deaths	365	2021-02-13	457.464	456.133	447.6	458.359	Adults
deaths	366	2021-02-14	439.839	438.456	429.539	440.766	Adults
deaths	367	2021-02-15	422.691	421.263	411.999	423.647	Adults
deaths	368	2021-02-16	406.03	404.562	394.991	407.012	Adults
deaths	369	2021-02-17	389.861	388.359	378.522	390.865	Adults
deaths	370	2021-02-18	374.187	372.657	362.593	375.209	Adults
deaths	371	2021-02-19	359.009	357.455	347.205	360.046	Adults
deaths	372	2021-02-20	344.325	342.753	332.353	345.374	Adults
deaths	373	2021-02-21	330.131	328.546	318.032	331.189	Adults
deaths	374	2021-02-22	316.422	314.827	304.234	317.486	Adults
deaths	375	2021-02-23	303.192	301.591	290.949	304.258	Adults
deaths	376	2021-02-24	290.431	288.83	278.167	291.498	Adults
deaths	377	2021-02-25	278.132	276.533	265.876	279.197	Adults
deaths	378	2021-02-26	266.285	264.692	254.065	267.346	Adults
deaths	379	2021-02-27	254.879	253.294	242.72	255.933	Adults
deaths	380	2021-02-28	243.903	242.331	231.828	244.95	Adults
deaths	381	2021-03-01	233.347	231.789	221.376	234.384	Adults
deaths	382	2021-03-02	223.198	221.657	211.351	224.223	Adults
deaths	383	2021-03-03	213.446	211.923	201.738	214.458	Adults
deaths	384	2021-03-04	204.077	202.576	192.525	205.076	Adults
deaths	385	2021-03-05	195.082	193.603	183.698	196.066	Adults
deaths	386	2021-03-06	186.448	184.992	175.244	187.417	Adults
deaths	387	2021-03-07	178.164	176.732	167.149	179.117	Adults
deaths	388	2021-03-08	170.219	168.811	159.4	171.155	Adults
deaths	389	2021-03-09	162.601	161.219	151.985	163.521	Adults
deaths	390	2021-03-10	155.299	153.943	144.891	156.202	Adults
deaths	391	2021-03-11	148.304	146.974	138.106	149.19	Adults
deaths	392	2021-03-12	141.603	140.299	131.617	142.472	Adults
deaths	393	2021-03-13	135.187	133.91	125.414	136.038	Adults
deaths	394	2021-03-14	129.046	127.795	119.485	129.879	Adults
deaths	395	2021-03-15	123.168	121.944	113.819	123.984	Adults
deaths	396	2021-03-16	117.545	116.348	108.406	118.343	Adults
deaths	397	2021-03-17	112.167	110.996	103.236	112.947	Adults
deaths	398	2021-03-18	107.024	105.88	98.299	107.787	Adults
deaths	399	2021-03-19	102.107	100.989	93.5863	102.852	Adults
deaths	400	2021-03-20	97.4073	96.3163	89.0886	98.1348	Adults
deaths	401	2021-03-21	92.9162	91.8515	84.7972	93.6263	Adults
deaths	402	2021-03-22	88.6253	87.5868	80.7036	89.3183	Adults
deaths	403	2021-03-23	84.5265	83.514	76.7998	85.2027	Adults
deaths	404	2021-03-24	80.6121	79.6252	73.0778	81.2717	Adults
deaths	405	2021-03-25	76.8745	75.9129	69.5299	77.5177	Adults
deaths	406	2021-03-26	73.3062	72.3697	66.1488	73.9333	Adults
deaths	407	2021-03-27	69.9003	68.9885	62.9271	70.5115	Adults
deaths	408	2021-03-28	66.6499	65.7624	59.858	67.2455	Adults
deaths	409	2021-03-29	63.5483	62.6849	56.9347	64.1285	Adults
deaths	410	2021-03-30	60.5893	59.7495	54.1506	61.1541	Adults
deaths	411	2021-03-31	57.7665	56.9501	51.4996	58.3163	Adults
deaths	412	2021-04-01	55.074	54.2806	48.9755	55.609	Adults
deaths	413	2021-04-02	52.5061	51.7355	46.5726	53.0266	Adults
deaths	414	2021-04-03	50.0573	49.3091	44.2854	50.5635	Adults
deaths	415	2021-04-04	47.7223	46.9961	42.1084	48.2144	Adults
deaths	416	2021-04-05	45.4961	44.7915	40.0368	45.9743	Adults
deaths	417	2021-04-06	43.3737	42.6902	38.0655	43.8384	Adults
deaths	418	2021-04-07	41.3504	40.6878	36.1901	41.802	Adults
deaths	419	2021-04-08	39.422	38.7796	34.4061	39.8607	Adults
deaths	420	2021-04-09	37.5839	36.9614	32.7092	38.0101	Adults
deaths	421	2021-04-10	35.8323	35.2291	31.0954	36.2462	Adults
deaths	422	2021-04-11	34.1631	33.5787	29.5609	34.5651	Adults
deaths	423	2021-04-12	32.5725	32.0065	28.1019	32.9629	Adults
deaths	424	2021-04-13	31.0571	30.509	26.7149	31.4361	Adults
deaths	425	2021-04-14	29.6132	29.0825	25.3965	29.9811	Adults
deaths	426	2021-04-15	28.2376	27.7239	24.1434	28.5946	Adults
deaths	427	2021-04-16	26.9272	26.43	22.9524	27.2735	Adults
deaths	428	2021-04-17	25.6787	25.1977	21.8206	26.0147	Adults
deaths	429	2021-04-18	24.4894	24.0241	20.7452	24.8151	Adults
deaths	430	2021-04-19	23.3565	22.9065	19.7232	23.6721	Adults
deaths	431	2021-04-20	22.2771	21.8421	18.7522	22.5829	Adults
deaths	432	2021-04-21	21.2489	20.8285	17.8297	21.5451	Adults
deaths	433	2021-04-22	20.2693	19.8632	16.9531	20.556	Adults
deaths	434	2021-04-23	19.336	18.9438	16.1202	19.6134	Adults
deaths	435	2021-04-24	18.4469	18.0682	15.3288	18.7152	Adults
deaths	436	2021-04-25	17.5996	17.2342	14.5769	17.8591	Adults
deaths	437	2021-04-26	16.7924	16.4398	13.8625	17.0431	Adults
deaths	438	2021-04-27	16.0231	15.6831	13.1837	16.2653	Adults
deaths	439	2021-04-28	15.2901	14.9622	12.5387	15.5239	Adults
deaths	440	2021-04-29	14.5915	14.2755	11.926	14.8172	Adults
deaths	441	2021-04-30	13.9256	13.6212	11.3438	14.1433	Adults
deaths	442	2021-05-01	13.291	12.9978	10.7906	13.5009	Adults
deaths	443	2021-05-02	12.686	12.4038	10.2651	12.8884	Adults
deaths	444	2021-05-03	12.1093	11.8377	9.76592	12.3042	Adults
deaths	445	2021-05-04	11.5594	11.2981	9.29166	11.7472	Adults
deaths	446	2021-05-05	11.0352	10.7839	8.84114	11.2159	Adults
deaths	447	2021-05-06	10.5352	10.2937	8.41317	10.7091	Adults
deaths	448	2021-05-07	10.0585	9.82641	8.00664	10.2257	Adults
deaths	449	2021-05-08	9.60382	9.38086	7.62046	9.76462	Adults
deaths	450	2021-05-09	9.17014	8.95603	7.25361	9.3247	Adults
deaths	451	2021-05-10	8.75647	8.55091	6.90512	8.90497	Adults
deaths	452	2021-05-11	8.36184	8.16455	6.57405	8.50447	Adults
deaths	453	2021-05-12	7.98535	7.79605	6.25952	8.12228	Adults
deaths	454	2021-05-13	7.62613	7.44455	5.96068	7.75753	Adults
deaths	455	2021-05-14	7.28336	7.10923	5.67672	7.4094	Adults
deaths	456	2021-05-15	6.95625	6.78933	5.40688	7.07708	Adults
deaths	457	2021-05-16	6.64406	6.48409	5.15042	6.75983	Adults
deaths	458	2021-05-17	6.34607	6.19283	4.90664	6.45692	Adults
deaths	459	2021-05-18	6.06161	5.91487	4.6749	6.16768	Adults
deaths	460	2021-05-19	5.79002	5.64957	4.45456	5.89144	Adults
deaths	461	2021-05-20	5.5307	5.39633	4.24504	5.62761	Adults
deaths	462	2021-05-21	5.28306	5.15458	4.04578	5.37559	Adults
deaths	463	2021-05-22	5.04655	4.92375	3.85624	5.13482	Adults
deaths	464	2021-05-23	4.82064	4.70334	3.67593	4.90478	Adults
deaths	465	2021-05-24	4.60482	4.49284	3.50437	4.68496	Adults
deaths	466	2021-05-25	4.39863	4.29178	3.34113	4.4749	Adults
deaths	467	2021-05-26	4.20162	4.09972	3.18577	4.27414	Adults
deaths	468	2021-05-27	4.01335	3.91624	3.03789	4.08225	Adults
deaths	469	2021-05-28	3.83343	3.74092	2.89712	3.89882	Adults
deaths	470	2021-05-29	3.66146	3.5734	2.76309	3.72348	Adults
deaths	471	2021-05-30	3.49709	3.41331	2.63547	3.55585	Adults
deaths	472	2021-05-31	3.33996	3.2603	2.51393	3.3956	Adults
deaths	473	2021-06-01	3.18975	3.11405	2.39816	3.24239	Adults
deaths	474	2021-06-02	3.04615	2.97425	2.28788	3.0959	Adults
deaths	475	2021-06-03	2.90885	2.84061	2.1828	2.95585	Adults
deaths	476	2021-06-04	2.77759	2.71285	2.08267	2.82195	Adults
deaths	477	2021-06-05	2.65209	2.59071	1.98723	2.69393	Adults
deaths	478	2021-06-06	2.5321	2.47393	1.89625	2.57154	Adults
deaths	479	2021-06-07	2.41738	2.36228	1.80951	2.45454	Adults
deaths	480	2021-06-08	2.30772	2.25555	1.72681	2.34271	Adults
deaths	481	2021-06-09	2.20296	2.15359	1.64799	2.23589	Adults
deaths	482	2021-06-10	2.103	2.05629	1.57295	2.13397	Adults
deaths	483	2021-06-11	2.00779	1.96361	1.50161	2.03691	Adults
deaths	484	2021-06-12	1.91728	1.8755	1.43392	1.94467	Adults
deaths	485	2021-06-13	1.83142	1.79192	1.3698	1.85717	Adults
deaths	486	2021-06-14	1.75013	1.71277	1.30919	1.77434	Adults
deaths	487	2021-06-15	1.67327	1.63793	1.25196	1.69603	Adults
deaths	488	2021-06-16	1.60068	1.56724	1.198	1.62209	Adults
deaths	489	2021-06-17	1.53217	1.50052	1.14713	1.55231	Adults
deaths	490	2021-06-18	1.46753	1.43756	1.09921	1.48647	Adults
deaths	491	2021-06-19	1.40652	1.37812	1.05404	1.42435	Adults
deaths	492	2021-06-20	1.34892	1.322	1.01147	1.36571	Adults
deaths	493	2021-06-21	1.29449	1.26895	0.971296	1.31031	Adults
deaths	494	2021-06-22	1.243	1.21877	0.933362	1.25792	Adults
deaths	495	2021-06-23	1.19426	1.17125	0.897498	1.20832	Adults
deaths	496	2021-06-24	1.14805	1.12619	0.863549	1.16131	Adults
deaths	497	2021-06-25	1.10418	1.0834	0.831369	1.1167	Adults
deaths	498	2021-06-26	1.06249	1.04272	0.800821	1.07431	Adults
deaths	499	2021-06-27	1.02281	1.004	0.77178	1.03398	Adults
deaths	500	2021-06-28	0.985001	0.967088	0.74413	0.995553	Adults
deaths	501	2021-06-29	0.948928	0.931863	0.717768	0.958902	Adults
deaths	502	2021-06-30	0.914492	0.898225	0.692612	0.923922	Adults
deaths	503	2021-07-01	0.881625	0.866109	0.668606	0.890545	Adults
deaths	504	2021-07-02	0.850293	0.835483	0.645719	0.858733	Adults
deaths	505	2021-07-03	0.820478	0.80633	0.623935	0.828467	Adults
deaths	506	2021-07-04	0.792167	0.77864	0.603243	0.799732	Adults
deaths	507	2021-07-05	0.765338	0.752391	0.583626	0.772506	Adults
deaths	508	2021-07-06	0.739958	0.727554	0.565059	0.746751	Adults
deaths	509	2021-07-07	0.715978	0.704082	0.547507	0.722419	Adults
deaths	510	2021-07-08	0.693338	0.681916	0.530925	0.699446	Adults
deaths	511	2021-07-09	0.671964	0.660989	0.515261	0.677757	Adults
deaths	512	2021-07-10	0.65178	0.641223	0.500459	0.657274	Adults
deaths	513	2021-07-11	0.632703	0.622542	0.48646	0.637911	Adults
deaths	514	2021-07-12	0.614652	0.604864	0.473203	0.619586	Adults
deaths	515	2021-07-13	0.597545	0.588111	0.46063	0.602216	Adults
deaths	516	2021-07-14	0.581305	0.572209	0.448683	0.58572	Adults
deaths	517	2021-07-15	0.565858	0.557085	0.43731	0.570025	Adults
deaths	518	2021-07-16	0.551135	0.542673	0.426461	0.555059	Adults
deaths	519	2021-07-17	0.537077	0.528915	0.41609	0.54076	Adults
deaths	520	2021-07-18	0.52364	0.515769	0.406167	0.527084	Adults
deaths	521	2021-07-19	0.5108	0.503213	0.396676	0.514005	Adults
deaths	522	2021-07-20	0.498554	0.491245	0.387616	0.501518	Adults
deaths	523	2021-07-21	0.486909	0.479874	0.378996	0.489625	Adults
deaths	524	2021-07-22	0.475871	0.469105	0.370822	0.478332	Adults
deaths	525	2021-07-23	0.465441	0.458942	0.363098	0.467635	Adults
deaths	526	2021-07-24	0.45561	0.449378	0.35582	0.457523	Adults
deaths	527	2021-07-25	0.44636	0.440397	0.348978	0.447975	Adults
deaths	528	2021-07-26	0.437665	0.431975	0.342556	0.438961	Adults
deaths	529	2021-07-27	0.429488	0.424079	0.33653	0.430443	Adults
deaths	530	2021-07-28	0.42179	0.416672	0.330875	0.422382	Adults
deaths	531	2021-07-29	0.414529	0.409715	0.325562	0.414732	Adults
deaths	532	2021-07-30	0.407658	0.403165	0.320564	0.407451	Adults
deaths	533	2021-07-31	0.401135	0.396981	0.315851	0.400497	Adults
deaths	534	2021-08-01	0.394917	0.391124	0.311398	0.39383	Adults
deaths	535	2021-08-02	0.388974	0.385564	0.307186	0.387423	Adults
deaths	536	2021-08-03	0.38329	0.380287	0.30321	0.381265	Adults
deaths	537	2021-08-04	0.377867	0.375294	0.299477	0.375361	Adults
deaths	538	2021-08-05	0.372712	0.370593	0.296	0.369725	Adults
deaths	539	2021-08-06	0.367835	0.366192	0.292794	0.364372	Adults
deaths	540	2021-08-07	0.363245	0.362095	0.289871	0.359315	Adults
deaths	541	2021-08-08	0.358942	0.3583	0.287236	0.354562	Adults
deaths	542	2021-08-09	0.354921	0.354796	0.284889	0.350113	Adults
deaths	543	2021-08-10	0.35117	0.351568	0.282825	0.345963	Adults
deaths	544	2021-08-11	0.347675	0.348592	0.281032	0.342102	Adults
deaths	545	2021-08-12	0.344417	0.345845	0.279497	0.338516	Adults
deaths	546	2021-08-13	0.341375	0.3433	0.278201	0.33519	Adults
deaths	547	2021-08-14	0.338533	0.340933	0.277128	0.33211	Adults
deaths	548	2021-08-15	0.33588	0.338728	0.276269	0.329268	Adults
deaths	549	2021-08-16	0.333421	0.336685	0.275623	0.326671	Adults
deaths	550	2021-08-17	0.331173	0.334816	0.275204	0.324336	Adults
deaths	551	2021-08-18	0.329161	0.333142	0.275028	0.322289	Adults
deaths	552	2021-08-19	0.32741	0.331686	0.275115	0.320555	Adults
deaths	553	2021-08-20	0.325943	0.330468	0.27548	0.319155	Adults
deaths	554	2021-08-21	0.324777	0.3295	0.276134	0.318104	Adults
deaths	555	2021-08-22	0.323921	0.328792	0.27708	0.317411	Adults
deaths	556	2021-08-23	0.323379	0.328345	0.278317	0.317076	Adults
deaths	557	2021-08-24	0.323148	0.328157	0.279839	0.317097	Adults
deaths	558	2021-08-25	0.323225	0.328223	0.281639	0.317466	Adults
deaths	559	2021-08-26	0.323609	0.328544	0.283713	0.318182	Adults
deaths	560	2021-08-27	0.324311	0.329131	0.286067	0.319255	Adults
deaths	561	2021-08-28	0.325356	0.33001	0.288721	0.320708	Adults
deaths	562	2021-08-29	0.326775	0.331214	0.291703	0.32257	Adults
deaths	563	2021-08-30	0.328602	0.332777	0.295041	0.324875	Adults
deaths	564	2021-08-31	0.330867	0.334732	0.298764	0.327651	Adults
deaths	565	2021-09-01	0.333596	0.337106	0.302891	0.330923	Adults
deaths	566	2021-09-02	0.336806	0.339916	0.307437	0.334707	Adults
deaths	567	2021-09-03	0.340506	0.343175	0.312411	0.339012	Adults
deaths	568	2021-09-04	0.344704	0.346891	0.317816	0.343844	Adults
deaths	569	2021-09-05	0.349413	0.351079	0.323664	0.349219	Adults
deaths	570	2021-09-06	0.35466	0.355766	0.329978	0.355163	Adults
deaths	571	2021-09-07	0.360488	0.360994	0.336797	0.36172	Adults
deaths	572	2021-09-08	0.366948	0.366814	0.344168	0.368945	Adults
deaths	573	2021-09-09	0.374091	0.373277	0.352137	0.376892	Adults
deaths	574	2021-09-10	0.381967	0.380431	0.360748	0.385613	Adults
deaths	575	2021-09-11	0.390619	0.388317	0.370039	0.395153	Adults
deaths	576	2021-09-12	0.400082	0.396968	0.380041	0.405551	Adults
deaths	577	2021-09-13	0.410391	0.406417	0.39078	0.416845	Adults
deaths	578	2021-09-14	0.421593	0.416709	0.402299	0.429087	Adults
deaths	579	2021-09-15	0.433757	0.427908	0.414659	0.44235	Adults
deaths	580	2021-09-16	0.446971	0.440096	0.427935	0.456731	Adults
deaths	581	2021-09-17	0.461333	0.453365	0.442217	0.472335	Adults
deaths	582	2021-09-18	0.476941	0.467808	0.457589	0.489269	Adults
deaths	583	2021-09-19	0.493892	0.483513	0.474134	0.507637	Adults
deaths	584	2021-09-20	0.512275	0.500564	0.491927	0.52754	Adults
deaths	585	2021-09-21	0.532188	0.519049	0.511048	0.549083	Adults
deaths	586	2021-09-22	0.553755	0.539083	0.531598	0.572401	Adults
deaths	587	2021-09-23	0.577132	0.56081	0.553707	0.597665	Adults
deaths	588	2021-09-24	0.602504	0.584397	0.577527	0.625074	Adults
deaths	589	2021-09-25	0.630065	0.610028	0.603222	0.654844	Adults
deaths	590	2021-09-26	0.660017	0.637885	0.630955	0.687195	Adults
deaths	591	2021-09-27	0.692558	0.66815	0.660883	0.722346	Adults
deaths	592	2021-09-28	0.727879	0.700999	0.693155	0.760513	Adults
deaths	593	2021-09-29	0.766171	0.736604	0.727911	0.801908	Adults
deaths	594	2021-09-30	0.807624	0.775134	0.765286	0.846744	Adults
deaths	595	2021-10-01	0.852427	0.816761	0.805409	0.895239	Adults
deaths	596	2021-10-02	0.900782	0.861663	0.848413	0.947617	Adults
deaths	597	2021-10-03	0.952895	0.910026	0.894428	1.00412	Adults
deaths	598	2021-10-04	1.00899	0.962045	0.943589	1.06499	Adults
deaths	599	2021-10-05	1.0693	1.01793	0.996038	1.1305	Adults
deaths	600	2021-10-06	1.13409	1.07791	1.05192	1.20096	Adults
deaths	601	2021-10-07	1.20363	1.14223	1.11139	1.27666	Adults
deaths	602	2021-10-08	1.27822	1.21116	1.17459	1.35796	Adults
deaths	603	2021-10-09	1.35818	1.28498	1.2417	1.44522	Adults
deaths	604	2021-10-10	1.44388	1.36401	1.31286	1.53885	Adults
deaths	605	2021-10-11	1.53569	1.44859	1.38824	1.63929	Adults
deaths	606	2021-10-12	1.63403	1.53907	1.468	1.74701	Adults
deaths	607	2021-10-13	1.73934	1.63586	1.55227	1.86251	Adults
deaths	608	2021-10-14	1.8521	1.73938	1.64119	1.98635	Adults
deaths	609	2021-10-15	1.97285	1.85009	1.73488	2.11914	Adults
deaths	610	2021-10-16	2.10213	1.96849	1.83344	2.2615	Adults
deaths	611	2021-10-17	2.24056	2.09511	1.93695	2.41415	Adults
deaths	612	2021-10-18	2.38878	2.23052	2.04545	2.57783	Adults
deaths	613	2021-10-19	2.54752	2.37535	2.15898	2.75334	Adults
deaths	614	2021-10-20	2.71751	2.53026	2.27754	2.94158	Adults
deaths	615	2021-10-21	2.89958	2.69597	2.4011	3.14347	Adults
deaths	616	2021-10-22	3.09461	2.87323	2.52962	3.36002	Adults
deaths	617	2021-10-23	3.30354	3.06289	2.66301	3.59234	Adults
deaths	618	2021-10-24	3.52738	3.26583	2.80121	3.84159	Adults
deaths	619	2021-10-25	3.76722	3.483	2.94412	4.10904	Adults
deaths	620	2021-10-26	4.02425	3.71541	3.09164	4.39606	Adults
deaths	621	2021-10-27	4.29972	3.96418	3.24367	4.70409	Adults
deaths	622	2021-10-28	4.59498	4.23047	3.40014	5.03474	Adults
deaths	623	2021-10-29	4.91149	4.51554	3.56098	5.38967	Adults
deaths	624	2021-10-30	5.2508	4.82076	3.72617	5.77073	Adults
deaths	625	2021-10-31	5.6146	5.14757	3.89573	6.17986	Adults
deaths	626	2021-11-01	6.00468	5.49752	4.0697	6.61917	Adults
deaths	627	2021-11-02	6.42296	5.87228	4.2482	7.09092	Adults
deaths	628	2021-11-03	6.87154	6.27363	4.43141	7.59753	Adults
deaths	629	2021-11-04	7.35259	6.70348	4.61954	8.14161	Adults
deaths	630	2021-11-05	7.86852	7.16388	4.81291	8.72595	Adults
deaths	631	2021-11-06	8.42186	7.65699	5.01184	9.35353	Adults
deaths	632	2021-11-07	9.01531	8.18516	5.21677	10.0276	Adults
deaths	633	2021-11-08	9.65182	8.75088	5.42814	10.7515	Adults
deaths	634	2021-11-09	10.3345	9.3568	5.64646	11.529	Adults
deaths	635	2021-11-10	11.0666	10.0058	5.87227	12.3641	Adults
deaths	636	2021-11-11	11.8517	10.7008	6.10615	13.2608	Adults
deaths	637	2021-11-12	12.6936	11.4451	6.34869	14.2237	Adults
deaths	638	2021-11-13	13.5964	12.2421	6.60048	15.2575	Adults
deaths	639	2021-11-14	14.5642	13.0954	6.86214	16.3674	Adults
deaths	640	2021-11-15	15.6016	14.0089	7.13426	17.5587	Adults
deaths	641	2021-11-16	16.7135	14.9867	7.41742	18.8373	Adults
deaths	642	2021-11-17	17.905	16.0331	7.71216	20.2091	Adults
deaths	643	2021-11-18	19.1815	17.1527	8.01902	21.6808	Adults
deaths	644	2021-11-19	20.5487	18.3503	8.33846	23.259	Adults
deaths	645	2021-11-20	22.0126	19.6309	8.67092	24.951	Adults
deaths	646	2021-11-21	23.5797	21	9.01676	26.7644	Adults
deaths	647	2021-11-22	25.2564	22.4631	9.37631	28.7071	Adults
deaths	648	2021-11-23	27.0498	24.026	9.74981	30.7874	Adults
deaths	649	2021-11-24	28.9672	25.6949	10.1374	33.0142	Adults
deaths	650	2021-11-25	31.0161	27.4762	10.5393	35.3964	Adults
deaths	651	2021-11-26	33.2045	29.3762	10.9554	37.9433	Adults
deaths	652	2021-11-27	35.5403	31.402	11.3856	40.6648	Adults
deaths	653	2021-11-28	38.032	33.5604	11.8299	43.5708	Adults
deaths	654	2021-11-29	40.6881	35.8586	12.2879	46.6715	Adults
deaths	655	2021-11-30	43.5172	38.3039	12.7594	49.9772	Adults
deaths	656	2021-12-01	46.5283	40.9035	13.2438	53.4984	Adults
deaths	657	2021-12-02	49.73	43.665	13.7407	57.2457	Adults
deaths	658	2021-12-03	53.1313	46.5956	14.2493	61.2293	Adults
deaths	659	2021-12-04	56.7409	49.7026	14.7689	65.4595	Adults
deaths	660	2021-12-05	60.5671	52.9932	15.2987	69.9464	Adults
deaths	661	2021-12-06	64.6182	56.474	15.8376	74.6992	Adults
deaths	662	2021-12-07	68.9018	60.1517	16.3846	79.7269	Adults
deaths	663	2021-12-08	73.4251	64.0322	16.9385	85.0377	Adults
deaths	664	2021-12-09	78.1945	68.121	17.4979	90.6385	Adults
deaths	665	2021-12-10	83.2154	72.4227	18.0615	96.5354	Adults
deaths	666	2021-12-11	88.4923	76.9412	18.6277	102.733	Adults
deaths	667	2021-12-12	94.0283	81.6794	19.195	109.234	Adults
deaths	668	2021-12-13	99.8252	86.6388	19.7617	116.04	Adults
deaths	669	2021-12-14	105.883	91.8199	20.3259	123.149	Adults
deaths	670	2021-12-15	112.2	97.2216	20.8859	130.559	Adults
deaths	671	2021-12-16	118.773	102.841	21.4397	138.263	Adults
deaths	672	2021-12-17	125.595	108.674	21.9853	146.253	Adults
deaths	673	2021-12-18	132.658	114.713	22.5208	154.517	Adults
deaths	674	2021-12-19	139.951	120.951	23.0442	163.04	Adults
deaths	675	2021-12-20	147.461	127.376	23.5534	171.804	Adults
deaths	676	2021-12-21	155.171	133.976	24.0464	180.788	Adults
deaths	677	2021-12-22	163.062	140.735	24.5212	189.966	Adults
deaths	678	2021-12-23	171.112	147.635	24.9758	199.31	Adults
deaths	679	2021-12-24	179.294	154.655	25.4083	208.787	Adults
deaths	680	2021-12-25	187.582	161.774	25.8168	218.363	Adults
deaths	681	2021-12-26	195.945	168.966	26.1995	227.998	Adults
deaths	682	2021-12-27	204.348	176.204	26.5549	237.651	Adults
deaths	683	2021-12-28	212.757	183.458	26.8814	247.277	Adults
deaths	684	2021-12-29	221.133	190.698	27.1774	256.831	Adults
deaths	685	2021-12-30	229.436	197.891	27.4418	266.264	Adults
deaths	686	2021-12-31	237.625	205.001	27.6735	275.526	Adults
deaths	687	2022-01-01	245.658	211.996	27.8713	284.566	Adults
deaths	688	2022-01-02	253.492	218.837	28.0346	293.334	Adults
deaths	689	2022-01-03	261.083	225.49	28.1628	301.779	Adults
deaths	690	2022-01-04	268.39	231.918	28.2553	309.852	Adults
deaths	691	2022-01-05	275.37	238.086	28.312	317.505	Adults
deaths	692	2022-01-06	281.983	243.959	28.3327	324.693	Adults
deaths	693	2022-01-07	288.191	249.503	28.3175	331.372	Adults
deaths	694	2022-01-08	293.957	254.688	28.2668	337.503	Adults
deaths	695	2022-01-09	299.248	259.484	28.1811	343.049	Adults
deaths	696	2022-01-10	304.035	263.863	28.0608	347.98	Adults
deaths	697	2022-01-11	308.29	267.803	27.9069	352.269	Adults
deaths	698	2022-01-12	311.992	271.282	27.7203	355.893	Adults
deaths	699	2022-01-13	315.12	274.281	27.502	358.835	Adults
deaths	700	2022-01-14	317.662	276.788	27.2533	361.084	Adults
deaths	701	2022-01-15	319.607	278.791	26.9754	362.633	Adults
deaths	702	2022-01-16	320.95	280.283	26.6699	363.48	Adults
deaths	703	2022-01-17	321.69	281.261	26.3382	363.631	Adults
deaths	704	2022-01-18	321.83	281.725	25.9819	363.093	Adults
deaths	705	2022-01-19	321.378	281.68	25.6027	361.879	Adults
deaths	706	2022-01-20	320.344	281.131	25.2022	360.009	Adults
deaths	707	2022-01-21	318.744	280.091	24.7823	357.504	Adults
deaths	708	2022-01-22	316.596	278.573	24.3446	354.39	Adults
deaths	709	2022-01-23	313.923	276.592	23.8909	350.696	Adults
deaths	710	2022-01-24	310.748	274.168	23.4231	346.453	Adults
deaths	711	2022-01-25	307.098	271.321	22.9427	341.696	Adults
deaths	712	2022-01-26	303.003	268.076	22.4516	336.461	Adults
deaths	713	2022-01-27	298.492	264.456	21.9513	330.785	Adults
deaths	714	2022-01-28	293.597	260.487	21.4437	324.708	Adults
deaths	715	2022-01-29	288.352	256.197	20.9302	318.268	Adults
deaths	716	2022-01-30	282.788	251.613	20.4123	311.504	Adults
deaths	717	2022-01-31	276.941	246.763	19.8916	304.457	Adults
deaths	718	2022-02-01	270.843	241.675	19.3694	297.165	Adults
deaths	719	2022-02-02	264.527	236.378	18.8471	289.665	Adults
deaths	720	2022-02-03	258.026	230.899	18.3259	281.996	Adults
deaths	721	2022-02-04	251.372	225.267	17.807	274.192	Adults
deaths	722	2022-02-05	244.595	219.506	17.2914	266.288	Adults
deaths	723	2022-02-06	237.724	213.643	16.7802	258.316	Adults
deaths	724	2022-02-07	230.787	207.703	16.2743	250.307	Adults
deaths	725	2022-02-08	223.811	201.708	15.7746	242.29	Adults
deaths	726	2022-02-09	216.821	195.682	15.2818	234.291	Adults
deaths	727	2022-02-10	209.839	189.645	14.7967	226.336	Adults
deaths	728	2022-02-11	202.889	183.617	14.3198	218.446	Adults
deaths	729	2022-02-12	195.988	177.615	13.8517	210.644	Adults
deaths	730	2022-02-13	189.157	171.657	13.393	202.947	Adults
deaths	731	2022-02-14	182.41	165.757	12.9439	195.371	Adults
deaths	732	2022-02-15	175.764	159.93	12.5049	187.934	Adults
deaths	733	2022-02-16	169.23	154.188	12.0763	180.646	Adults
deaths	734	2022-02-17	162.821	148.543	11.6582	173.519	Adults
deaths	735	2022-02-18	156.547	143.003	11.2509	166.563	Adults
deaths	736	2022-02-19	150.416	137.578	10.8546	159.786	Adults
deaths	737	2022-02-20	144.436	132.274	10.4693	153.193	Adults
deaths	738	2022-02-21	138.613	127.099	10.095	146.792	Adults
deaths	739	2022-02-22	132.951	122.058	9.73181	140.584	Adults
deaths	740	2022-02-23	127.455	117.153	9.37964	134.572	Adults
deaths	741	2022-02-24	122.126	112.389	9.03844	128.759	Adults
deaths	742	2022-02-25	116.968	107.769	8.70815	123.145	Adults
deaths	743	2022-02-26	111.98	103.292	8.38863	117.729	Adults
deaths	744	2022-02-27	107.162	98.9614	8.07974	112.51	Adults
deaths	745	2022-02-28	102.515	94.776	7.78133	107.487	Adults
deaths	746	2022-03-01	98.0366	90.7357	7.49323	102.656	Adults
deaths	747	2022-03-02	93.7251	86.8395	7.21523	98.0151	Adults
deaths	748	2022-03-03	89.5782	83.086	6.94713	93.5605	Adults
deaths	749	2022-03-04	85.5933	79.4732	6.68871	89.2885	Adults
deaths	750	2022-03-05	81.7672	75.999	6.43975	85.1945	Adults
deaths	751	2022-03-06	78.0964	72.6608	6.20001	81.2742	Adults
deaths	752	2022-03-07	74.5774	69.4557	5.96924	77.5227	Adults
deaths	753	2022-03-08	71.2061	66.3807	5.7472	73.9351	Adults
deaths	754	2022-03-09	67.9784	63.4325	5.53365	70.5064	Adults
deaths	755	2022-03-10	64.8902	60.6077	5.32832	67.2313	Adults
deaths	756	2022-03-11	61.9371	57.9029	5.13098	64.1047	Adults
deaths	757	2022-03-12	59.1147	55.3142	4.94135	61.1212	Adults
deaths	758	2022-03-13	56.4185	52.8382	4.75921	58.2756	Adults
deaths	759	2022-03-14	53.8442	50.471	4.58428	55.5627	Adults
deaths	760	2022-03-15	51.3872	48.2088	4.41634	52.9774	Adults
deaths	761	2022-03-16	49.0432	46.0481	4.25513	50.5144	Adults
deaths	762	2022-03-17	46.8077	43.9849	4.10043	48.1689	Adults
deaths	763	2022-03-18	44.6765	42.0157	3.95198	45.9358	Adults
deaths	764	2022-03-19	42.6454	40.1368	3.80957	43.8104	Adults
deaths	765	2022-03-20	40.7101	38.3446	3.67297	41.788	Adults
deaths	766	2022-03-21	38.8667	36.6356	3.54195	39.864	Adults
deaths	767	2022-03-22	37.1112	35.0064	3.41632	38.034	Adults
deaths	768	2022-03-23	35.4398	33.4535	3.29584	36.2937	Adults
deaths	769	2022-03-24	33.8486	31.9737	3.18034	34.639	Adults
deaths	770	2022-03-25	32.3342	30.5639	3.0696	33.0658	Adults
deaths	771	2022-03-26	30.893	29.221	2.96344	31.5704	Adults
deaths	772	2022-03-27	29.5217	27.9419	2.86168	30.1491	Adults
deaths	773	2022-03-28	28.217	26.7238	2.76413	28.7981	Adults
deaths	774	2022-03-29	26.9757	25.5639	2.67062	27.5143	Adults
deaths	775	2022-03-30	25.7949	24.4596	2.581	26.2942	Adults
deaths	776	2022-03-31	24.6717	23.4082	2.49509	25.1347	Adults
deaths	777	2022-04-01	23.6034	22.4072	2.41274	24.0329	Adults
deaths	778	2022-04-02	22.5871	21.4543	2.33381	22.9858	Adults
deaths	779	2022-04-03	21.6205	20.5473	2.25815	21.9907	Adults
deaths	780	2022-04-04	20.7011	19.6838	2.18563	21.0451	Adults
deaths	781	2022-04-05	19.8266	18.8618	2.11611	20.1463	Adults
deaths	782	2022-04-06	18.9947	18.0793	2.04946	19.2922	Adults
deaths	783	2022-04-07	18.2034	17.3344	1.98557	18.4802	Adults
deaths	784	2022-04-08	17.4505	16.6253	1.92432	17.7085	Adults
deaths	785	2022-04-09	16.7343	15.9501	1.86559	16.9748	Adults
deaths	786	2022-04-10	16.0529	15.3073	1.80928	16.2772	Adults
deaths	787	2022-04-11	15.4044	14.6952	1.75528	15.6139	Adults
deaths	788	2022-04-12	14.7874	14.1124	1.7035	14.9832	Adults
deaths	789	2022-04-13	14.2001	13.5573	1.65384	14.3833	Adults
deaths	790	2022-04-14	13.6411	13.0286	1.60621	13.8126	Adults
deaths	791	2022-04-15	13.1089	12.5251	1.56053	13.2698	Adults
deaths	792	2022-04-16	12.6023	12.0453	1.51671	12.7533	Adults
deaths	793	2022-04-17	12.1199	11.5883	1.47467	12.2618	Adults
deaths	794	2022-04-18	11.6605	11.1528	1.43434	11.794	Adults
deaths	795	2022-04-19	11.2229	10.7377	1.39565	11.3487	Adults
deaths	796	2022-04-20	10.8061	10.3421	1.35852	10.9247	Adults
deaths	797	2022-04-21	10.4089	9.96503	1.32289	10.5211	Adults
deaths	798	2022-04-22	10.0305	9.60551	1.2887	10.1366	Adults
deaths	799	2022-04-23	9.66988	9.2627	1.25589	9.77037	Adults
deaths	800	2022-04-24	9.32611	8.93578	1.22439	9.42148	Adults
deaths	801	2022-04-25	8.99838	8.62395	1.19417	9.08903	Adults
deaths	802	2022-04-26	8.68588	8.32648	1.16515	8.77218	Adults
deaths	803	2022-04-27	8.38786	8.04265	1.1373	8.47017	Adults
deaths	804	2022-04-28	8.1036	7.77182	1.11056	8.18223	Adults
deaths	805	2022-04-29	7.83242	7.51332	1.08489	7.90766	Adults
deaths	806	2022-04-30	7.57368	7.26657	1.06025	7.6458	Adults
deaths	807	2022-05-01	7.32675	7.03099	1.03659	7.39601	Adults
deaths	808	2022-05-02	7.09107	6.80605	1.01388	7.1577	Adults
deaths	809	2022-05-03	6.86609	6.59122	0.992069	6.9303	Adults
deaths	810	2022-05-04	6.65127	6.38602	0.971132	6.71327	Adults
deaths	811	2022-05-05	6.44613	6.18999	0.951033	6.5061	Adults
deaths	812	2022-05-06	6.25021	6.00269	0.931737	6.30831	Adults
deaths	813	2022-05-07	6.06306	5.82371	0.913214	6.11946	Adults
deaths	814	2022-05-08	5.88426	5.65264	0.895434	5.9391	Adults
deaths	815	2022-05-09	5.71341	5.48913	0.878368	5.76683	Adults
deaths	816	2022-05-10	5.55014	5.33281	0.861989	5.60226	Adults
deaths	817	2022-05-11	5.39409	5.18335	0.846271	5.44503	Adults
deaths	818	2022-05-12	5.24492	5.04043	0.83119	5.29479	Adults
deaths	819	2022-05-13	5.10231	4.90374	0.816723	5.15121	Adults
deaths	820	2022-05-14	4.96596	4.77301	0.802847	5.01398	Adults
deaths	821	2022-05-15	4.83558	4.64795	0.78954	4.88281	Adults
deaths	822	2022-05-16	4.71089	4.52832	0.776782	4.75741	Adults
deaths	823	2022-05-17	4.59164	4.41386	0.764554	4.63753	Adults
deaths	824	2022-05-18	4.47758	4.30435	0.752838	4.52292	Adults
deaths	825	2022-05-19	4.36848	4.19957	0.741615	4.41332	Adults
deaths	826	2022-05-20	4.26412	4.0993	0.73087	4.30854	Adults
deaths	827	2022-05-21	4.16429	4.00335	0.720586	4.20834	Adults
deaths	828	2022-05-22	4.06879	3.91153	0.710747	4.11252	Adults
deaths	829	2022-05-23	3.97744	3.82366	0.701341	4.02091	Adults
deaths	830	2022-05-24	3.89005	3.73957	0.692353	3.9333	Adults
deaths	831	2022-05-25	3.80645	3.65912	0.68377	3.84954	Adults
deaths	832	2022-05-26	3.72649	3.58212	0.675579	3.76947	Adults
deaths	833	2022-05-27	3.65002	3.50846	0.667769	3.69291	Adults
deaths	834	2022-05-28	3.57689	3.43799	0.660329	3.61974	Adults
deaths	835	2022-05-29	3.50696	3.37058	0.653248	3.54981	Adults
deaths	836	2022-05-30	3.4401	3.3061	0.646516	3.48299	Adults
deaths	837	2022-05-31	3.37619	3.24445	0.640123	3.41916	Adults
deaths	838	2022-06-01	3.31512	3.1855	0.634062	3.3582	Adults
deaths	839	2022-06-02	3.25678	3.12915	0.628322	3.29999	Adults
deaths	840	2022-06-03	3.20105	3.07531	0.622896	3.24443	Adults
deaths	841	2022-06-04	3.14784	3.02389	0.617777	3.19143	Adults
deaths	842	2022-06-05	3.09706	2.97477	0.612957	3.14088	Adults
deaths	843	2022-06-06	3.04862	2.9279	0.608429	3.0927	Adults
deaths	844	2022-06-07	3.00243	2.88318	0.604188	3.0468	Adults
deaths	845	2022-06-08	2.95842	2.84053	0.600227	3.00311	Adults
deaths	846	2022-06-09	2.9165	2.79989	0.59654	2.96154	Adults
deaths	847	2022-06-10	2.87661	2.76119	0.593124	2.92202	Adults
deaths	848	2022-06-11	2.83867	2.72436	0.589971	2.88449	Adults
deaths	849	2022-06-12	2.80264	2.68934	0.587079	2.84889	Adults
deaths	850	2022-06-13	2.76843	2.65608	0.584444	2.81514	Adults
deaths	851	2022-06-14	2.73601	2.62451	0.58206	2.78321	Adults
deaths	852	2022-06-15	2.70531	2.59459	0.579926	2.75302	Adults
deaths	853	2022-06-16	2.67628	2.56627	0.578036	2.72453	Adults
deaths	854	2022-06-17	2.64888	2.5395	0.57639	2.6977	Adults
deaths	855	2022-06-18	2.62306	2.51424	0.574983	2.67248	Adults
deaths	856	2022-06-19	2.59877	2.49045	0.573815	2.64882	Adults
deaths	857	2022-06-20	2.57599	2.46808	0.572883	2.6267	Adults
deaths	858	2022-06-21	2.55467	2.44711	0.572185	2.60606	Adults
deaths	859	2022-06-22	2.53478	2.42751	0.571718	2.58688	Adults
deaths	860	2022-06-23	2.51628	2.40923	0.571484	2.56913	Adults
deaths	861	2022-06-24	2.49914	2.39225	0.571481	2.55278	Adults
deaths	862	2022-06-25	2.48335	2.37654	0.571708	2.5378	Adults
deaths	863	2022-06-26	2.46887	2.36209	0.572164	2.52416	Adults
deaths	864	2022-06-27	2.45567	2.34886	0.572849	2.51184	Adults
deaths	865	2022-06-28	2.44375	2.33683	0.573765	2.50083	Adults
deaths	866	2022-06-29	2.43307	2.32598	0.574911	2.4911	Adults
deaths	867	2022-06-30	2.42362	2.3163	0.576287	2.48263	Adults
deaths	868	2022-07-01	2.41538	2.30778	0.577895	2.47541	Adults
deaths	869	2022-07-02	2.40834	2.30039	0.579737	2.46944	Adults
deaths	870	2022-07-03	2.40248	2.29411	0.581812	2.46469	Adults
deaths	871	2022-07-04	2.39781	2.28896	0.584124	2.46116	Adults
deaths	872	2022-07-05	2.3943	2.2849	0.586674	2.45883	Adults
deaths	873	2022-07-06	2.39194	2.28194	0.589465	2.45771	Adults
deaths	874	2022-07-07	2.39074	2.28007	0.592498	2.45779	Adults
deaths	875	2022-07-08	2.39069	2.27927	0.595777	2.45907	Adults
deaths	876	2022-07-09	2.39179	2.27956	0.599306	2.46154	Adults
deaths	877	2022-07-10	2.39403	2.28093	0.603087	2.46521	Adults
deaths	878	2022-07-11	2.39741	2.28337	0.607123	2.47007	Adults
deaths	879	2022-07-12	2.40195	2.28689	0.611419	2.47614	Adults
deaths	880	2022-07-13	2.40763	2.29149	0.61598	2.48342	Adults
deaths	881	2022-07-14	2.41447	2.29718	0.620809	2.49192	Adults
deaths	882	2022-07-15	2.42248	2.30395	0.625911	2.50164	Adults
deaths	883	2022-07-16	2.43165	2.31182	0.631293	2.5126	Adults
deaths	884	2022-07-17	2.44201	2.32079	0.636959	2.5248	Adults
deaths	885	2022-07-18	2.45357	2.33088	0.642914	2.53827	Adults
deaths	886	2022-07-19	2.46632	2.34209	0.649166	2.55302	Adults
deaths	887	2022-07-20	2.48031	2.35444	0.65572	2.56907	Adults
deaths	888	2022-07-21	2.49553	2.36794	0.662584	2.58643	Adults
deaths	889	2022-07-22	2.512	2.38261	0.669765	2.60514	Adults
deaths	890	2022-07-23	2.52976	2.39847	0.67727	2.6252	Adults
deaths	891	2022-07-24	2.54881	2.41553	0.685108	2.64666	Adults
deaths	892	2022-07-25	2.56918	2.43381	0.693286	2.66953	Adults
deaths	893	2022-07-26	2.59091	2.45334	0.701814	2.69384	Adults
deaths	894	2022-07-27	2.61401	2.47415	0.7107	2.71963	Adults
deaths	895	2022-07-28	2.63851	2.49625	0.719956	2.74693	Adults
deaths	896	2022-07-29	2.66445	2.51968	0.72959	2.77578	Adults
deaths	897	2022-07-30	2.69186	2.54446	0.739613	2.80621	Adults
deaths	898	2022-07-31	2.72078	2.57063	0.750037	2.83827	Adults
deaths	899	2022-08-01	2.75124	2.59822	0.760873	2.872	Adults
deaths	900	2022-08-02	2.78329	2.62727	0.772133	2.90745	Adults
deaths	901	2022-08-03	2.81697	2.65782	0.78383	2.94465	Adults
deaths	902	2022-08-04	2.85231	2.68989	0.795977	2.98368	Adults
deaths	903	2022-08-05	2.88938	2.72355	0.808587	3.02457	Adults
deaths	904	2022-08-06	2.92822	2.75882	0.821676	3.06739	Adults
deaths	905	2022-08-07	2.96888	2.79577	0.835258	3.11219	Adults
deaths	906	2022-08-08	3.01143	2.83443	0.849349	3.15905	Adults
deaths	907	2022-08-09	3.05591	2.87486	0.863966	3.20802	Adults
deaths	908	2022-08-10	3.10239	2.91712	0.879125	3.25918	Adults
deaths	909	2022-08-11	3.15094	2.96127	0.894843	3.31261	Adults
deaths	910	2022-08-12	3.20163	3.00736	0.911141	3.36837	Adults
deaths	911	2022-08-13	3.25452	3.05546	0.928036	3.42655	Adults
deaths	912	2022-08-14	3.3097	3.10564	0.945549	3.48725	Adults
deaths	913	2022-08-15	3.36724	3.15797	0.9637	3.55054	Adults
deaths	914	2022-08-16	3.42723	3.21251	0.982512	3.61652	Adults
deaths	915	2022-08-17	3.48975	3.26936	1.00201	3.68529	Adults
deaths	916	2022-08-18	3.55491	3.32859	1.02221	3.75697	Adults
deaths	917	2022-08-19	3.62278	3.3903	1.04314	3.83164	Adults
deaths	918	2022-08-20	3.69349	3.45455	1.06483	3.90945	Adults
deaths	919	2022-08-21	3.76712	3.52147	1.0873	3.99049	Adults
deaths	920	2022-08-22	3.8438	3.59113	1.11059	4.0749	Adults
deaths	921	2022-08-23	3.92365	3.66365	1.13471	4.16282	Adults
deaths	922	2022-08-24	4.00677	3.73914	1.1597	4.25438	Adults
deaths	923	2022-08-25	4.09332	3.8177	1.18559	4.34973	Adults
deaths	924	2022-08-26	4.18341	3.89947	1.21241	4.44902	Adults
deaths	925	2022-08-27	4.27719	3.98455	1.2402	4.55241	Adults
deaths	926	2022-08-28	4.37481	4.0731	1.26899	4.66008	Adults
deaths	927	2022-08-29	4.47642	4.16523	1.29882	4.7722	Adults
deaths	928	2022-08-30	4.5822	4.2611	1.32972	4.88895	Adults
deaths	929	2022-08-31	4.6923	4.36086	1.36174	5.01054	Adults
deaths	930	2022-09-01	4.80691	4.46467	1.3949	5.13715	Adults
deaths	931	2022-09-02	4.92621	4.57269	1.42927	5.26902	Adults
deaths	932	2022-09-03	5.05041	4.68509	1.46487	5.40636	Adults
deaths	933	2022-09-04	5.17971	4.80206	1.50175	5.54942	Adults
deaths	934	2022-09-05	5.31432	4.92378	1.53997	5.69842	Adults
deaths	935	2022-09-06	5.45448	5.05046	1.57957	5.85365	Adults
deaths	936	2022-09-07	5.60041	5.1823	1.62059	6.01536	Adults
deaths	937	2022-09-08	5.75237	5.31953	1.6631	6.18384	Adults
deaths	938	2022-09-09	5.91061	5.46237	1.70715	6.35939	Adults
deaths	939	2022-09-10	6.07542	5.61106	1.75279	6.54233	Adults
deaths	940	2022-09-11	6.24707	5.76585	1.80007	6.73297	Adults
deaths	941	2022-09-12	6.42586	5.927	1.84907	6.93167	Adults
deaths	942	2022-09-13	6.61211	6.09479	1.89984	7.13879	Adults
deaths	943	2022-09-14	6.80616	6.2695	1.95245	7.35469	Adults
deaths	944	2022-09-15	7.00833	6.45144	2.00696	7.57979	Adults
deaths	945	2022-09-16	7.21899	6.64092	2.06344	7.81449	Adults
deaths	946	2022-09-17	7.43851	6.83827	2.12196	8.05923	Adults
deaths	947	2022-09-18	7.6673	7.04384	2.1826	8.31446	Adults
deaths	948	2022-09-19	7.90577	7.25797	2.24543	8.58066	Adults
deaths	949	2022-09-20	8.15434	7.48107	2.31053	8.85833	Adults
deaths	950	2022-09-21	8.41347	7.7135	2.37797	9.148	Adults
deaths	951	2022-09-22	8.68364	7.9557	2.44785	9.45021	Adults
deaths	952	2022-09-23	8.96533	8.20808	2.52024	9.76553	Adults
deaths	953	2022-09-24	9.25907	8.4711	2.59523	10.0946	Adults
deaths	954	2022-09-25	9.5654	8.74524	2.67291	10.4379	Adults
deaths	955	2022-09-26	9.88489	9.03097	2.75338	10.7963	Adults
deaths	956	2022-09-27	10.2181	9.32883	2.83672	11.1704	Adults
deaths	957	2022-09-28	10.5657	9.63933	2.92303	11.5609	Adults
deaths	958	2022-09-29	10.9283	9.96305	3.01242	11.9685	Adults
deaths	959	2022-09-30	11.3066	10.3006	3.10498	12.3941	Adults
deaths	960	2022-10-01	11.7013	10.6525	3.20082	12.8384	Adults
deaths	961	2022-10-02	12.1131	11.0194	3.30003	13.3024	Adults
deaths	962	2022-10-03	12.5429	11.4021	3.40273	13.7869	Adults
deaths	963	2022-10-04	12.9913	11.8012	3.50903	14.2928	Adults
deaths	964	2022-10-05	13.4592	12.2174	3.61903	14.8212	Adults
deaths	965	2022-10-06	13.9475	12.6514	3.73285	15.373	Adults
deaths	966	2022-10-07	14.4572	13.1041	3.85059	15.9493	Adults
deaths	967	2022-10-08	14.9891	13.5762	3.97238	16.5511	Adults
deaths	968	2022-10-09	15.5442	14.0687	4.09832	17.1798	Adults
deaths	969	2022-10-10	16.1235	14.5823	4.22853	17.8363	Adults
deaths	970	2022-10-11	16.7282	15.118	4.36313	18.5221	Adults
deaths	971	2022-10-12	17.3592	15.6767	4.50223	19.2383	Adults
deaths	972	2022-10-13	18.0178	16.2594	4.64594	19.9863	Adults
deaths	973	2022-10-14	18.705	16.8671	4.79438	20.7674	Adults
deaths	974	2022-10-15	19.4222	17.5009	4.94766	21.5831	Adults
deaths	975	2022-10-16	20.1706	18.1617	5.10589	22.435	Adults
deaths	976	2022-10-17	20.9515	18.8509	5.26917	23.3244	Adults
deaths	977	2022-10-18	21.7662	19.5694	5.43761	24.253	Adults
deaths	978	2022-10-19	22.6161	20.3185	5.61132	25.2224	Adults
deaths	979	2022-10-20	23.5027	21.0994	5.79038	26.2343	Adults
deaths	980	2022-10-21	24.4273	21.9134	5.97489	27.2904	Adults
deaths	981	2022-10-22	25.3916	22.7617	6.16493	28.3924	Adults
deaths	982	2022-10-23	26.397	23.6456	6.36058	29.5422	Adults
deaths	983	2022-10-24	27.445	24.5665	6.56192	30.7416	Adults
deaths	984	2022-10-25	28.5374	25.5257	6.76901	31.9925	Adults
deaths	985	2022-10-26	29.6758	26.5246	6.9819	33.2967	Adults
deaths	986	2022-10-27	30.8617	27.5648	7.20063	34.6563	Adults
deaths	987	2022-10-28	32.0969	28.6474	7.42524	36.0731	Adults
deaths	988	2022-10-29	33.383	29.7741	7.65575	37.5492	Adults
deaths	989	2022-10-30	34.7218	30.9463	7.89217	39.0865	Adults
deaths	990	2022-10-31	36.1149	32.1653	8.13448	40.687	Adults
deaths	991	2022-11-01	37.5642	33.4328	8.38267	42.3528	Adults
deaths	992	2022-11-02	39.0711	34.7501	8.6367	44.0857	Adults
deaths	993	2022-11-03	40.6375	36.1186	8.8965	45.8877	Adults
deaths	994	2022-11-04	42.2649	37.5397	9.16201	47.7607	Adults
deaths	995	2022-11-05	43.9551	39.015	9.43312	49.7066	Adults
deaths	996	2022-11-06	45.7095	40.5455	9.70972	51.727	Adults
deaths	997	2022-11-07	47.5296	42.1328	9.99167	53.8238	Adults
deaths	998	2022-11-08	49.4168	43.7779	10.2788	55.9985	Adults
deaths	999	2022-11-09	51.3726	45.4821	10.5709	58.2526	Adults
deaths	1000	2022-11-10	53.3981	47.2464	10.8678	60.5875	Adults
deaths	1001	2022-11-11	55.4944	49.0717	11.1693	63.0043	Adults
deaths	1002	2022-11-12	57.6625	50.959	11.475	65.5042	Adults
deaths	1003	2022-11-13	59.9033	52.909	11.7847	68.0878	Adults
deaths	1004	2022-11-14	62.2173	54.9223	12.0981	70.7559	Adults
deaths	1005	2022-11-15	64.605	56.9992	12.4148	73.5088	Adults
deaths	1006	2022-11-16	67.0667	59.1401	12.7344	76.3466	Adults
deaths	1007	2022-11-17	69.6024	61.3451	13.0565	79.269	Adults
deaths	1008	2022-11-18	72.2117	63.6139	13.3807	82.2757	Adults
deaths	1009	2022-11-19	74.8943	65.9461	13.7065	85.3656	Adults
deaths	1010	2022-11-20	77.6492	68.3413	14.0334	88.5377	Adults
deaths	1011	2022-11-21	80.4753	70.7985	14.3609	91.7903	Adults
deaths	1012	2022-11-22	83.3712	73.3165	14.6885	95.1212	Adults
deaths	1013	2022-11-23	86.3349	75.8939	15.0155	98.5282	Adults
deaths	1014	2022-11-24	89.3643	78.5288	15.3414	102.008	Adults
deaths	1015	2022-11-25	92.4567	81.2193	15.6655	105.558	Adults
deaths	1016	2022-11-26	95.6091	83.9628	15.9873	109.173	Adults
deaths	1017	2022-11-27	98.818	86.7565	16.306	112.849	Adults
deaths	1018	2022-11-28	102.08	89.5972	16.6209	116.582	Adults
deaths	1019	2022-11-29	105.389	92.4815	16.9314	120.365	Adults
deaths	1020	2022-11-30	108.743	95.4053	17.2369	124.193	Adults
deaths	1021	2022-12-01	112.134	98.3644	17.5364	128.059	Adults
deaths	1022	2022-12-02	115.558	101.354	17.8295	131.956	Adults
deaths	1023	2022-12-03	119.008	104.369	18.1152	135.876	Adults
deaths	1024	2022-12-04	122.478	107.404	18.393	139.812	Adults
deaths	1025	2022-12-05	125.961	110.453	18.6622	143.754	Adults
deaths	1026	2022-12-06	129.449	113.51	18.9219	147.694	Adults
deaths	1027	2022-12-07	132.934	116.569	19.1716	151.621	Adults
deaths	1028	2022-12-08	136.408	119.622	19.4106	155.527	Adults
deaths	1029	2022-12-09	139.863	122.663	19.6382	159.4	Adults
deaths	1030	2022-12-10	143.29	125.683	19.8538	163.231	Adults
deaths	1031	2022-12-11	146.68	128.676	20.0569	167.008	Adults
deaths	1032	2022-12-12	150.022	131.633	20.2468	170.721	Adults
deaths	1033	2022-12-13	153.309	134.547	20.4231	174.358	Adults
deaths	1034	2022-12-14	156.531	137.409	20.5852	177.909	Adults
deaths	1035	2022-12-15	159.677	140.211	20.7327	181.362	Adults
deaths	1036	2022-12-16	162.738	142.945	20.8652	184.706	Adults
deaths	1037	2022-12-17	165.706	145.603	20.9823	187.93	Adults
deaths	1038	2022-12-18	168.569	148.176	21.0838	191.025	Adults
deaths	1039	2022-12-19	171.32	150.657	21.1694	193.979	Adults
deaths	1040	2022-12-20	173.95	153.038	21.2388	196.783	Adults
deaths	1041	2022-12-21	176.449	155.312	21.292	199.427	Adults
deaths	1042	2022-12-22	178.81	157.47	21.3288	201.902	Adults
deaths	1043	2022-12-23	181.025	159.507	21.3491	204.201	Adults
deaths	1044	2022-12-24	183.087	161.415	21.353	206.315	Adults
deaths	1045	2022-12-25	184.989	163.189	21.3406	208.238	Adults
deaths	1046	2022-12-26	186.724	164.823	21.3119	209.963	Adults
deaths	1047	2022-12-27	188.289	166.312	21.2671	211.486	Adults
deaths	1048	2022-12-28	189.676	167.651	21.2064	212.801	Adults
deaths	1049	2022-12-29	190.884	168.836	21.1302	213.905	Adults
deaths	1050	2022-12-30	191.908	169.864	21.0386	214.795	Adults
deaths	1051	2022-12-31	192.746	170.733	20.932	215.47	Adults
deaths	1052	2023-01-01	193.396	171.439	20.8109	215.929	Adults
deaths	1053	2023-01-02	193.856	171.983	20.6756	216.17	Adults
deaths	1054	2023-01-03	194.128	172.362	20.5267	216.196	Adults
deaths	1055	2023-01-04	194.21	172.577	20.3646	216.009	Adults
deaths	1056	2023-01-05	194.106	172.628	20.1899	215.609	Adults
deaths	1057	2023-01-06	193.815	172.517	20.0031	215.002	Adults
deaths	1058	2023-01-07	193.342	172.245	19.8048	214.191	Adults
deaths	1059	2023-01-08	192.689	171.814	19.5957	213.18	Adults
deaths	1060	2023-01-09	191.86	171.228	19.3762	211.977	Adults
deaths	1061	2023-01-10	190.861	170.49	19.1471	210.586	Adults
deaths	1062	2023-01-11	189.695	169.603	18.9089	209.015	Adults
deaths	1063	2023-01-12	188.37	168.573	18.6624	207.27	Adults
deaths	1064	2023-01-13	186.89	167.404	18.4082	205.36	Adults
deaths	1065	2023-01-14	185.263	166.102	18.1469	203.293	Adults
deaths	1066	2023-01-15	183.495	164.671	17.8791	201.078	Adults
deaths	1067	2023-01-16	181.594	163.119	17.6056	198.722	Adults
deaths	1068	2023-01-17	179.567	161.451	17.3269	196.236	Adults
deaths	1069	2023-01-18	177.421	159.673	17.0437	193.627	Adults
deaths	1070	2023-01-19	175.165	157.793	16.7566	190.907	Adults
deaths	1071	2023-01-20	172.807	155.816	16.4662	188.083	Adults
deaths	1072	2023-01-21	170.355	153.75	16.1731	185.165	Adults
deaths	1073	2023-01-22	167.815	151.602	15.8778	182.163	Adults
deaths	1074	2023-01-23	165.198	149.379	15.5808	179.085	Adults
deaths	1075	2023-01-24	162.51	147.087	15.2828	175.94	Adults
deaths	1076	2023-01-25	159.76	144.733	14.9842	172.739	Adults
deaths	1077	2023-01-26	156.955	142.324	14.6855	169.488	Adults
deaths	1078	2023-01-27	154.102	139.867	14.3872	166.196	Adults
deaths	1079	2023-01-28	151.21	137.368	14.0896	162.872	Adults
deaths	1080	2023-01-29	148.285	134.834	13.7933	159.524	Adults
deaths	1081	2023-01-30	145.334	132.27	13.4985	156.158	Adults
deaths	1082	2023-01-31	142.364	129.683	13.2058	152.782	Adults
deaths	1083	2023-02-01	139.381	127.078	12.9153	149.403	Adults
deaths	1084	2023-02-02	136.391	124.462	12.6275	146.028	Adults
deaths	1085	2023-02-03	133.4	121.838	12.3426	142.661	Adults
deaths	1086	2023-02-04	130.414	119.213	12.0609	139.31	Adults
deaths	1087	2023-02-05	127.438	116.59	11.7826	135.979	Adults
deaths	1088	2023-02-06	124.475	113.975	11.5081	132.674	Adults
deaths	1089	2023-02-07	121.532	111.372	11.2374	129.398	Adults
deaths	1090	2023-02-08	118.612	108.784	10.9707	126.156	Adults
deaths	1091	2023-02-09	115.72	106.215	10.7084	122.953	Adults
deaths	1092	2023-02-10	112.858	103.669	10.4504	119.792	Adults
deaths	1093	2023-02-11	110.03	101.149	10.1969	116.675	Adults
deaths	1094	2023-02-12	107.238	98.6581	9.94806	113.606	Adults
deaths	1095	2023-02-13	104.487	96.1981	9.70395	110.587	Adults
deaths	1096	2023-02-14	101.778	93.7719	9.46462	107.621	Adults
deaths	1097	2023-02-15	99.1129	91.3817	9.23015	104.71	Adults
deaths	1098	2023-02-16	96.4942	89.0293	9.0006	101.854	Adults
deaths	1099	2023-02-17	93.9235	86.7165	8.776	99.057	Adults
deaths	1100	2023-02-18	91.402	84.4449	8.55637	96.3182	Adults
deaths	1101	2023-02-19	88.931	82.2156	8.34171	93.6395	Adults
deaths	1102	2023-02-20	86.5117	80.0297	8.13205	91.0213	Adults
deaths	1103	2023-02-21	84.1446	77.8883	7.92736	88.4642	Adults
deaths	1104	2023-02-22	81.8305	75.7922	7.72762	85.9686	Adults
deaths	1105	2023-02-23	79.5699	73.7417	7.53281	83.5348	Adults
deaths	1106	2023-02-24	77.363	71.7375	7.3429	81.1625	Adults
deaths	1107	2023-02-25	75.21	69.7799	7.15783	78.8518	Adults
deaths	1108	2023-02-26	73.1108	67.8689	6.97756	76.6023	Adults
deaths	1109	2023-02-27	71.0654	66.0047	6.80204	74.4137	Adults
deaths	1110	2023-02-28	69.0735	64.1873	6.6312	72.2854	Adults
deaths	1111	2023-03-01	67.1347	62.4164	6.46498	70.2169	Adults
deaths	1112	2023-03-02	65.2487	60.6917	6.30332	68.2073	Adults
deaths	1113	2023-03-03	63.4148	59.0131	6.14613	66.2559	Adults
deaths	1114	2023-03-04	61.6325	57.3799	5.99334	64.3619	Adults
deaths	1115	2023-03-05	59.9011	55.7918	5.84488	62.5242	Adults
deaths	1116	2023-03-06	58.2199	54.2482	5.70065	60.742	Adults
deaths	1117	2023-03-07	56.588	52.7485	5.56059	59.0142	Adults
deaths	1118	2023-03-08	55.0046	51.2919	5.42459	57.3397	Adults
deaths	1119	2023-03-09	53.4688	49.8779	5.29259	55.7174	Adults
deaths	1120	2023-03-10	51.9797	48.5057	5.16448	54.1461	Adults
deaths	1121	2023-03-11	50.5363	47.1744	5.04019	52.6248	Adults
deaths	1122	2023-03-12	49.1378	45.8834	4.91962	51.1522	Adults
deaths	1123	2023-03-13	47.7829	44.6317	4.80268	49.7271	Adults
deaths	1124	2023-03-14	46.4709	43.4185	4.6893	48.3484	Adults
deaths	1125	2023-03-15	45.2006	42.243	4.57937	47.0149	Adults
deaths	1126	2023-03-16	43.971	41.1044	4.47282	45.7253	Adults
deaths	1127	2023-03-17	42.7811	40.0016	4.36956	44.4785	Adults
deaths	1128	2023-03-18	41.6299	38.9339	4.2695	43.2733	Adults
deaths	1129	2023-03-19	40.5163	37.9003	4.17256	42.1086	Adults
deaths	1130	2023-03-20	39.4393	36.9	4.07865	40.983	Adults
deaths	1131	2023-03-21	38.3979	35.9321	3.9877	39.8956	Adults
deaths	1132	2023-03-22	37.3911	34.9957	3.89961	38.8452	Adults
deaths	1133	2023-03-23	36.4179	34.09	3.81432	37.8307	Adults
deaths	1134	2023-03-24	35.4774	33.2141	3.73174	36.851	Adults
deaths	1135	2023-03-25	34.5685	32.3672	3.6518	35.9049	Adults
deaths	1136	2023-03-26	33.6904	31.5484	3.57442	34.9916	Adults
deaths	1137	2023-03-27	32.8421	30.7569	3.49953	34.1099	Adults
deaths	1138	2023-03-28	32.0226	29.9919	3.42706	33.2588	Adults
deaths	1139	2023-03-29	31.2312	29.2526	3.35693	32.4374	Adults
deaths	1140	2023-03-30	30.4669	28.5382	3.28909	31.6447	Adults
deaths	1141	2023-03-31	29.7288	27.848	3.22345	30.8798	Adults
deaths	1142	2023-04-01	29.0163	27.1812	3.15997	30.1417	Adults
deaths	1143	2023-04-02	28.3283	26.5372	3.09856	29.4297	Adults
deaths	1144	2023-04-03	27.6643	25.9151	3.03918	28.7428	Adults
deaths	1145	2023-04-04	27.0233	25.3144	2.98177	28.0802	Adults
deaths	1146	2023-04-05	26.4046	24.7343	2.92626	27.4411	Adults
deaths	1147	2023-04-06	25.8076	24.1741	2.8726	26.8247	Adults
deaths	1148	2023-04-07	25.2315	23.6333	2.82073	26.2304	Adults
deaths	1149	2023-04-08	24.6756	23.1113	2.7706	25.6572	Adults
deaths	1150	2023-04-09	24.1394	22.6073	2.72216	25.1046	Adults
deaths	1151	2023-04-10	23.622	22.121	2.67537	24.5718	Adults
deaths	1152	2023-04-11	23.123	21.6515	2.63016	24.0582	Adults
deaths	1153	2023-04-12	22.6416	21.1986	2.5865	23.5632	Adults
deaths	1154	2023-04-13	22.1775	20.7615	2.54433	23.0861	Adults
deaths	1155	2023-04-14	21.7299	20.3398	2.50363	22.6263	Adults
deaths	1156	2023-04-15	21.2983	19.933	2.46433	22.1833	Adults
deaths	1157	2023-04-16	20.8822	19.5407	2.42641	21.7565	Adults
deaths	1158	2023-04-17	20.4812	19.1623	2.38982	21.3453	Adults
deaths	1159	2023-04-18	20.0946	18.7973	2.35453	20.9493	Adults
deaths	1160	2023-04-19	19.7221	18.4455	2.32049	20.568	Adults
deaths	1161	2023-04-20	19.3632	18.1063	2.28768	20.2008	Adults
deaths	1162	2023-04-21	19.0175	17.7794	2.25605	19.8474	Adults
deaths	1163	2023-04-22	18.6845	17.4643	2.22558	19.5073	Adults
deaths	1164	2023-04-23	18.3638	17.1607	2.19623	19.18	Adults
deaths	1165	2023-04-24	18.0551	16.8683	2.16798	18.8652	Adults
deaths	1166	2023-04-25	17.7579	16.5866	2.14079	18.5624	Adults
deaths	1167	2023-04-26	17.472	16.3154	2.11464	18.2713	Adults
deaths	1168	2023-04-27	17.1969	16.0542	2.08949	17.9915	Adults
deaths	1169	2023-04-28	16.9323	15.803	2.06533	17.7227	Adults
deaths	1170	2023-04-29	16.6779	15.5612	2.04212	17.4645	Adults
deaths	1171	2023-04-30	16.4335	15.3286	2.01985	17.2167	Adults
deaths	1172	2023-05-01	16.1986	15.1051	1.99848	16.9788	Adults
deaths	1173	2023-05-02	15.9731	14.8902	1.97801	16.7507	Adults
deaths	1174	2023-05-03	15.7566	14.6837	1.9584	16.5321	Adults
deaths	1175	2023-05-04	15.5489	14.4855	1.93963	16.3226	Adults
deaths	1176	2023-05-05	15.3498	14.2952	1.92169	16.122	Adults
deaths	1177	2023-05-06	15.159	14.1126	1.90456	15.9301	Adults
deaths	1178	2023-05-07	14.9762	13.9376	1.88822	15.7466	Adults
deaths	1179	2023-05-08	14.8013	13.7699	1.87266	15.5714	Adults
deaths	1180	2023-05-09	14.634	13.6093	1.85785	15.4041	Adults
deaths	1181	2023-05-10	14.4742	13.4556	1.84378	15.2447	Adults
deaths	1182	2023-05-11	14.3217	13.3088	1.83044	15.0928	Adults
deaths	1183	2023-05-12	14.1762	13.1685	1.81781	14.9484	Adults
deaths	1184	2023-05-13	14.0377	13.0346	1.80588	14.8112	Adults
deaths	1185	2023-05-14	13.9059	12.907	1.79464	14.6811	Adults
deaths	1186	2023-05-15	13.7807	12.7855	1.78407	14.5579	Adults
deaths	1187	2023-05-16	13.6619	12.67	1.77417	14.4415	Adults
deaths	1188	2023-05-17	13.5494	12.5603	1.76492	14.3317	Adults
deaths	1189	2023-05-18	13.4431	12.4564	1.75631	14.2284	Adults
deaths	1190	2023-05-19	13.3428	12.358	1.74834	14.1315	Adults
deaths	1191	2023-05-20	13.2485	12.2651	1.74099	14.0408	Adults
deaths	1192	2023-05-21	13.1599	12.1776	1.73427	13.9563	Adults
deaths	1193	2023-05-22	13.077	12.0954	1.72815	13.8778	Adults
deaths	1194	2023-05-23	12.9998	12.0183	1.72263	13.8053	Adults
deaths	1195	2023-05-24	12.9281	11.9464	1.71771	13.7386	Adults
deaths	1196	2023-05-25	12.8617	11.8794	1.71339	13.6776	Adults
deaths	1197	2023-05-26	12.8007	11.8173	1.70964	13.6224	Adults
deaths	1198	2023-05-27	12.745	11.7601	1.70648	13.5727	Adults
deaths	1199	2023-05-28	12.6945	11.7077	1.7039	13.5286	Adults
deaths	1200	2023-05-29	12.6491	11.6599	1.70188	13.4901	Adults
deaths	1201	2023-05-30	12.6088	11.6169	1.70044	13.4569	Adults
deaths	1202	2023-05-31	12.5735	11.5784	1.69956	13.4292	Adults
deaths	1203	2023-06-01	12.5432	11.5445	1.69925	13.4068	Adults
deaths	1204	2023-06-02	12.5178	11.515	1.6995	13.3897	Adults
deaths	1205	2023-06-03	12.4973	11.4901	1.70032	13.3779	Adults
deaths	1206	2023-06-04	12.4817	11.4696	1.70169	13.3714	Adults
deaths	1207	2023-06-05	12.4709	11.4535	1.70363	13.3701	Adults
deaths	1208	2023-06-06	12.465	11.4417	1.70612	13.374	Adults
deaths	1209	2023-06-07	12.4638	11.4343	1.70918	13.3832	Adults
deaths	1210	2023-06-08	12.4674	11.4313	1.7128	13.3976	Adults
deaths	1211	2023-06-09	12.4758	11.4325	1.71699	13.4172	Adults
deaths	1212	2023-06-10	12.489	11.4381	1.72174	13.4421	Adults
deaths	1213	2023-06-11	12.5069	11.448	1.72706	13.4722	Adults
deaths	1214	2023-06-12	12.5297	11.4623	1.73295	13.5076	Adults
deaths	1215	2023-06-13	12.5572	11.4808	1.73942	13.5482	Adults
deaths	1216	2023-06-14	12.5896	11.5036	1.74647	13.5942	Adults
deaths	1217	2023-06-15	12.6268	11.5308	1.75411	13.6455	Adults
deaths	1218	2023-06-16	12.6688	11.5624	1.76233	13.7023	Adults
deaths	1219	2023-06-17	12.7158	11.5983	1.77115	13.7644	Adults
deaths	1220	2023-06-18	12.7676	11.6386	1.78057	13.8321	Adults
deaths	1221	2023-06-19	12.8245	11.6834	1.7906	13.9053	Adults
deaths	1222	2023-06-20	12.8864	11.7326	1.80124	13.9841	Adults
deaths	1223	2023-06-21	12.9533	11.7863	1.81251	14.0686	Adults
deaths	1224	2023-06-22	13.0253	11.8446	1.8244	14.1589	Adults
deaths	1225	2023-06-23	13.1026	11.9074	1.83693	14.255	Adults
deaths	1226	2023-06-24	13.1851	11.9749	1.85011	14.3569	Adults
deaths	1227	2023-06-25	13.2729	12.0471	1.86395	14.4649	Adults
deaths	1228	2023-06-26	13.3661	12.124	1.87845	14.579	Adults
deaths	1229	2023-06-27	13.4647	12.2058	1.89363	14.6993	Adults
deaths	1230	2023-06-28	13.5689	12.2925	1.9095	14.8259	Adults
deaths	1231	2023-06-29	13.6788	12.3841	1.92607	14.9589	Adults
deaths	1232	2023-06-30	13.7944	12.4807	1.94335	15.0985	Adults
deaths	1233	2023-07-01	13.9159	12.5825	1.96136	15.2447	Adults
deaths	1234	2023-07-02	14.0433	12.6895	1.9801	15.3977	Adults
deaths	1235	2023-07-03	14.1767	12.8018	1.99959	15.5577	Adults
deaths	1236	2023-07-04	14.3164	12.9195	2.01986	15.7248	Adults
deaths	1237	2023-07-05	14.4623	13.0426	2.0409	15.8991	Adults
deaths	1238	2023-07-06	14.6147	13.1714	2.06274	16.0808	Adults
deaths	1239	2023-07-07	14.7737	13.3059	2.08539	16.27	Adults
deaths	1240	2023-07-08	14.9393	13.4463	2.10887	16.467	Adults
deaths	1241	2023-07-09	15.1119	13.5926	2.1332	16.6719	Adults
deaths	1242	2023-07-10	15.2914	13.7449	2.15839	16.8849	Adults
deaths	1243	2023-07-11	15.4781	13.9035	2.18447	17.1063	Adults
deaths	1244	2023-07-12	15.6722	14.0685	2.21144	17.3361	Adults
deaths	1245	2023-07-13	15.8737	14.2399	2.23935	17.5746	Adults
deaths	1246	2023-07-14	16.083	14.418	2.26819	17.8221	Adults
deaths	1247	2023-07-15	16.3001	14.6029	2.298	18.0787	Adults
deaths	1248	2023-07-16	16.5253	14.7948	2.3288	18.3448	Adults
deaths	1249	2023-07-17	16.7588	14.9938	2.3606	18.6204	Adults
deaths	1250	2023-07-18	17.0008	15.2001	2.39344	18.906	Adults
deaths	1251	2023-07-19	17.2514	15.4138	2.42733	19.2017	Adults
deaths	1252	2023-07-20	17.511	15.6353	2.46231	19.5078	Adults
deaths	1253	2023-07-21	17.7797	15.8646	2.49839	19.8246	Adults
deaths	1254	2023-07-22	18.0579	16.1019	2.5356	20.1524	Adults
deaths	1255	2023-07-23	18.3456	16.3476	2.57397	20.4915	Adults
deaths	1256	2023-07-24	18.6432	16.6016	2.61352	20.8421	Adults
deaths	1257	2023-07-25	18.9509	16.8644	2.6543	21.2047	Adults
deaths	1258	2023-07-26	19.2691	17.1361	2.69631	21.5794	Adults
deaths	1259	2023-07-27	19.5979	17.4169	2.73959	21.9667	Adults
deaths	1260	2023-07-28	19.9377	17.7072	2.78418	22.3668	Adults
deaths	1261	2023-07-29	20.2888	18.007	2.83011	22.7802	Adults
deaths	1262	2023-07-30	20.6514	18.3167	2.87739	23.2072	Adults
deaths	1263	2023-07-31	21.0258	18.6365	2.92608	23.6481	Adults
deaths	1264	2023-08-01	21.4124	18.9668	2.97619	24.1033	Adults
deaths	1265	2023-08-02	21.8115	19.3076	3.02777	24.5733	Adults
deaths	1266	2023-08-03	22.2235	19.6595	3.08085	25.0583	Adults
deaths	1267	2023-08-04	22.6485	20.0225	3.13546	25.5588	Adults
deaths	1268	2023-08-05	23.0871	20.3971	3.19164	26.0753	Adults
deaths	1269	2023-08-06	23.5395	20.7834	3.24942	26.608	Adults
deaths	1270	2023-08-07	24.0061	21.1819	3.30884	27.1575	Adults
deaths	1271	2023-08-08	24.4873	21.5928	3.36994	27.7242	Adults
deaths	1272	2023-08-09	24.9834	22.0164	3.43275	28.3085	Adults
deaths	1273	2023-08-10	25.4949	22.4531	3.49732	28.9108	Adults
deaths	1274	2023-08-11	26.022	22.9031	3.56368	29.5316	Adults
deaths	1275	2023-08-12	26.5652	23.3668	3.63186	30.1714	Adults
deaths	1276	2023-08-13	27.1248	23.8446	3.70192	30.8307	Adults
deaths	1277	2023-08-14	27.7014	24.3367	3.77389	31.5098	Adults
deaths	1278	2023-08-15	28.2951	24.8435	3.8478	32.2092	Adults
deaths	1279	2023-08-16	28.9066	25.3654	3.92369	32.9294	Adults
deaths	1280	2023-08-17	29.5361	25.9027	4.00162	33.671	Adults
deaths	1281	2023-08-18	30.1841	26.4557	4.08161	34.4342	Adults
deaths	1282	2023-08-19	30.851	27.0248	4.1637	35.2197	Adults
deaths	1283	2023-08-20	31.5371	27.6104	4.24794	36.0279	Adults
deaths	1284	2023-08-21	32.243	28.2128	4.33436	36.8592	Adults
deaths	1285	2023-08-22	32.9689	28.8323	4.42301	37.714	Adults
deaths	1286	2023-08-23	33.7153	29.4693	4.51391	38.593	Adults
deaths	1287	2023-08-24	34.4826	30.1241	4.6071	39.4964	Adults
deaths	1288	2023-08-25	35.2711	30.7971	4.70263	40.4247	Adults
deaths	1289	2023-08-26	36.0813	31.4886	4.80053	41.3783	Adults
deaths	1290	2023-08-27	36.9135	32.1989	4.90083	42.3576	Adults
deaths	1291	2023-08-28	37.7681	32.9285	5.00357	43.3631	Adults
deaths	1292	2023-08-29	38.6454	33.6774	5.10877	44.3951	Adults
deaths	1293	2023-08-30	39.5457	34.4462	5.21647	45.4538	Adults
deaths	1294	2023-08-31	40.4694	35.235	5.3267	46.5397	Adults
deaths	1295	2023-09-01	41.4167	36.0441	5.43948	47.653	Adults
deaths	1296	2023-09-02	42.388	36.8739	5.55484	48.794	Adults
deaths	1297	2023-09-03	43.3834	37.7244	5.67279	49.9629	Adults
deaths	1298	2023-09-04	44.4032	38.5961	5.79336	51.1599	Adults
deaths	1299	2023-09-05	45.4476	39.489	5.91658	52.3853	Adults
deaths	1300	2023-09-06	46.5168	40.4033	6.04243	53.6389	Adults
deaths	1301	2023-09-07	47.6108	41.3392	6.17095	54.9211	Adults
deaths	1302	2023-09-08	48.7298	42.2968	6.30214	56.2316	Adults
deaths	1303	2023-09-09	49.8738	43.2763	6.43599	57.5707	Adults
deaths	1304	2023-09-10	51.0428	44.2775	6.57252	58.938	Adults
deaths	1305	2023-09-11	52.2369	45.3007	6.7117	60.3335	Adults
deaths	1306	2023-09-12	53.4559	46.3458	6.85355	61.757	Adults
deaths	1307	2023-09-13	54.6996	47.4126	6.99804	63.2082	Adults
deaths	1308	2023-09-14	55.9679	48.5012	7.14514	64.6866	Adults
deaths	1309	2023-09-15	57.2606	49.6114	7.29485	66.192	Adults
deaths	1310	2023-09-16	58.5772	50.7429	7.44712	67.7237	Adults
deaths	1311	2023-09-17	59.9176	51.8956	7.60192	69.2813	Adults
deaths	1312	2023-09-18	61.2811	53.0691	7.75921	70.8639	Adults
deaths	1313	2023-09-19	62.6673	54.2631	7.91894	72.4708	Adults
deaths	1314	2023-09-20	64.0756	55.4772	8.08106	74.1013	Adults
deaths	1315	2023-09-21	65.5053	56.7109	8.24549	75.7542	Adults
deaths	1316	2023-09-22	66.9558	57.9636	8.41217	77.4286	Adults
deaths	1317	2023-09-23	68.426	59.2348	8.58104	79.1233	Adults
deaths	1318	2023-09-24	69.9153	60.5238	8.75198	80.8371	Adults
deaths	1319	2023-09-25	71.4225	61.8298	8.92493	82.5686	Adults
deaths	1320	2023-09-26	72.9465	63.152	9.09977	84.3163	Adults
deaths	1321	2023-09-27	74.4863	64.4895	9.2764	86.0786	Adults
deaths	1322	2023-09-28	76.0405	65.8414	9.45469	87.854	Adults
deaths	1323	2023-09-29	77.6078	67.2065	9.63452	89.6405	Adults
deaths	1324	2023-09-30	79.1868	68.5839	9.81577	91.4364	Adults
deaths	1325	2023-10-01	80.7758	69.9722	9.99827	93.2396	Adults
deaths	1326	2023-10-02	82.3734	71.3703	10.1819	95.048	Adults
deaths	1327	2023-10-03	83.9777	72.7767	10.3665	96.8595	Adults
deaths	1328	2023-10-04	85.587	74.19	10.5518	98.6717	Adults
deaths	1329	2023-10-05	87.1993	75.6087	10.7377	100.482	Adults
deaths	1330	2023-10-06	88.8128	77.0312	10.9241	102.289	Adults
deaths	1331	2023-10-07	90.4253	78.4559	11.1107	104.089	Adults
deaths	1332	2023-10-08	92.0347	79.8809	11.2973	105.879	Adults
deaths	1333	2023-10-09	93.6388	81.3047	11.4837	107.658	Adults
deaths	1334	2023-10-10	95.2354	82.7251	11.6697	109.422	Adults
deaths	1335	2023-10-11	96.8221	84.1405	11.855	111.168	Adults
deaths	1336	2023-10-12	98.3966	85.5486	12.0395	112.894	Adults
deaths	1337	2023-10-13	99.9563	86.9476	12.2229	114.596	Adults
deaths	1338	2023-10-14	101.499	88.3354	12.4049	116.272	Adults
deaths	1339	2023-10-15	103.022	89.7097	12.5853	117.919	Adults
deaths	1340	2023-10-16	104.522	91.0686	12.7638	119.534	Adults
deaths	1341	2023-10-17	105.998	92.4097	12.9402	121.114	Adults
deaths	1342	2023-10-18	107.446	93.7309	13.1142	122.656	Adults
deaths	1343	2023-10-19	108.865	95.0299	13.2856	124.157	Adults
deaths	1344	2023-10-20	110.251	96.3046	13.4541	125.614	Adults
deaths	1345	2023-10-21	111.602	97.5526	13.6194	127.024	Adults
deaths	1346	2023-10-22	112.915	98.7719	13.7812	128.385	Adults
deaths	1347	2023-10-23	114.188	99.9601	13.9393	129.694	Adults
deaths	1348	2023-10-24	115.419	101.115	14.0934	130.948	Adults
deaths	1349	2023-10-25	116.605	102.235	14.2433	132.146	Adults
deaths	1350	2023-10-26	117.744	103.317	14.3887	133.283	Adults
deaths	1351	2023-10-27	118.834	104.36	14.5293	134.359	Adults
deaths	1352	2023-10-28	119.872	105.361	14.6649	135.37	Adults
deaths	1353	2023-10-29	120.856	106.319	14.7952	136.316	Adults
deaths	1354	2023-10-30	121.786	107.232	14.92	137.194	Adults
deaths	1355	2023-10-31	122.658	108.098	15.0392	138.003	Adults
deaths	1356	2023-11-01	123.471	108.915	15.1523	138.74	Adults
deaths	1357	2023-11-02	124.223	109.682	15.2594	139.405	Adults
deaths	1358	2023-11-03	124.914	110.397	15.36	139.996	Adults
deaths	1359	2023-11-04	125.542	111.06	15.4542	140.513	Adults
deaths	1360	2023-11-05	126.105	111.668	15.5416	140.954	Adults
deaths	1361	2023-11-06	126.604	112.221	15.6221	141.32	Adults
deaths	1362	2023-11-07	127.036	112.718	15.6956	141.608	Adults
deaths	1363	2023-11-08	127.401	113.157	15.762	141.82	Adults
deaths	1364	2023-11-09	127.7	113.539	15.8211	141.956	Adults
deaths	1365	2023-11-10	127.931	113.863	15.8728	142.014	Adults
deaths	1366	2023-11-11	128.094	114.127	15.9171	141.996	Adults
deaths	1367	2023-11-12	128.189	114.333	15.9538	141.902	Adults
deaths	1368	2023-11-13	128.218	114.479	15.983	141.734	Adults
deaths	1369	2023-11-14	128.179	114.566	16.0045	141.49	Adults
deaths	1370	2023-11-15	128.073	114.594	16.0183	141.174	Adults
deaths	1371	2023-11-16	127.901	114.564	16.0246	140.785	Adults
deaths	1372	2023-11-17	127.665	114.475	16.0231	140.325	Adults
deaths	1373	2023-11-18	127.364	114.328	16.0141	139.797	Adults
deaths	1374	2023-11-19	126.999	114.123	15.9975	139.2	Adults
deaths	1375	2023-11-20	126.573	113.863	15.9734	138.538	Adults
deaths	1376	2023-11-21	126.086	113.547	15.9419	137.811	Adults
deaths	1377	2023-11-22	125.54	113.177	15.9031	137.023	Adults
deaths	1378	2023-11-23	124.936	112.753	15.857	136.175	Adults
deaths	1379	2023-11-24	124.277	112.278	15.8038	135.269	Adults
deaths	1380	2023-11-25	123.563	111.751	15.7437	134.308	Adults
deaths	1381	2023-11-26	122.796	111.176	15.6768	133.293	Adults
deaths	1382	2023-11-27	121.98	110.552	15.6032	132.228	Adults
deaths	1383	2023-11-28	121.115	109.883	15.5231	131.115	Adults
deaths	1384	2023-11-29	120.203	109.169	15.4367	129.956	Adults
deaths	1385	2023-11-30	119.248	108.413	15.3442	128.754	Adults
deaths	1386	2023-12-01	118.25	107.615	15.2458	127.512	Adults
deaths	1387	2023-12-02	117.212	106.778	15.1418	126.231	Adults
deaths	1388	2023-12-03	116.137	105.904	15.0323	124.915	Adults
deaths	1389	2023-12-04	115.026	104.995	14.9175	123.567	Adults
deaths	1390	2023-12-05	113.882	104.052	14.7977	122.187	Adults
deaths	1391	2023-12-06	112.707	103.078	14.6731	120.781	Adults
deaths	1392	2023-12-07	111.503	102.074	14.544	119.349	Adults
deaths	1393	2023-12-08	110.273	101.042	14.4107	117.894	Adults
deaths	1394	2023-12-09	109.019	99.9852	14.2733	116.419	Adults
deaths	1395	2023-12-10	107.742	98.9043	14.132	114.926	Adults
deaths	1396	2023-12-11	106.446	97.8015	13.9873	113.418	Adults
deaths	1397	2023-12-12	105.132	96.6788	13.8392	111.896	Adults
deaths	1398	2023-12-13	103.802	95.5382	13.6882	110.364	Adults
deaths	1399	2023-12-14	102.459	94.3813	13.5343	108.822	Adults
deaths	1400	2023-12-15	101.103	93.2102	13.3778	107.274	Adults
deaths	1401	2023-12-16	99.7386	92.0265	13.219	105.721	Adults
deaths	1402	2023-12-17	98.3659	90.8319	13.0582	104.165	Adults
deaths	1403	2023-12-18	96.9872	89.6283	12.8955	102.608	Adults
deaths	1404	2023-12-19	95.6042	88.4172	12.7312	101.052	Adults
deaths	1405	2023-12-20	94.2187	87.2003	12.5656	99.4987	Adults
deaths	1406	2023-12-21	92.8322	85.9791	12.3987	97.9494	Adults
deaths	1407	2023-12-22	91.4464	84.755	12.2309	96.406	Adults
deaths	1408	2023-12-23	90.0628	83.5296	12.0624	94.8698	Adults
deaths	1409	2023-12-24	88.6827	82.3042	11.8934	93.3421	Adults
deaths	1410	2023-12-25	87.3074	81.0802	11.7239	91.8244	Adults
deaths	1411	2023-12-26	85.9385	79.8587	11.5544	90.3179	Adults
deaths	1412	2023-12-27	84.577	78.6411	11.3848	88.8237	Adults
deaths	1413	2023-12-28	83.2241	77.4284	11.2155	87.3429	Adults
deaths	1414	2023-12-29	81.8808	76.2218	11.0465	85.8764	Adults
deaths	1415	2023-12-30	80.5483	75.0222	10.878	84.4254	Adults
deaths	1416	2023-12-31	79.2275	73.8307	10.7103	82.9906	Adults
deaths	1417	2024-01-01	77.9192	72.6482	10.5433	81.5728	Adults
deaths	1418	2024-01-02	76.6242	71.4755	10.3773	80.1726	Adults
deaths	1419	2024-01-03	75.3434	70.3133	10.2124	78.7909	Adults
deaths	1420	2024-01-04	74.0775	69.1626	10.0487	77.4282	Adults
deaths	1421	2024-01-05	72.827	68.024	9.88631	76.085	Adults
deaths	1422	2024-01-06	71.5925	66.898	9.72535	74.7618	Adults
deaths	1423	2024-01-07	70.3747	65.7852	9.56593	73.459	Adults
deaths	1424	2024-01-08	69.1741	64.6863	9.40814	72.1771	Adults
deaths	1425	2024-01-09	67.9909	63.6018	9.25206	70.9162	Adults
deaths	1426	2024-01-10	66.8256	62.532	9.09777	69.6767	Adults
deaths	1427	2024-01-11	65.6786	61.4772	8.94533	68.4589	Adults
deaths	1428	2024-01-12	64.5501	60.4381	8.79483	67.2629	Adults
deaths	1429	2024-01-13	63.4404	59.4147	8.64634	66.0887	Adults
deaths	1430	2024-01-14	62.3496	58.4075	8.49988	64.9367	Adults
deaths	1431	2024-01-15	61.2781	57.4165	8.35552	63.8067	Adults
deaths	1432	2024-01-16	60.2258	56.4422	8.21329	62.6989	Adults
deaths	1433	2024-01-17	59.1929	55.4845	8.07326	61.6131	Adults
deaths	1434	2024-01-18	58.1795	54.5437	7.93543	60.5495	Adults
deaths	1435	2024-01-19	57.1856	53.6198	7.79984	59.5079	Adults
deaths	1436	2024-01-20	56.2113	52.713	7.66652	58.4883	Adults
deaths	1437	2024-01-21	55.2564	51.8232	7.53549	57.4905	Adults
deaths	1438	2024-01-22	54.3209	50.9505	7.40676	56.5145	Adults
deaths	1439	2024-01-23	53.4049	50.095	7.28034	55.5599	Adults
deaths	1440	2024-01-24	52.5081	49.2565	7.15624	54.6268	Adults
deaths	1441	2024-01-25	51.6306	48.4351	7.03448	53.7149	Adults
deaths	1442	2024-01-26	50.7721	47.6306	6.91504	52.8239	Adults
deaths	1443	2024-01-27	49.9326	46.8431	6.79792	51.9537	Adults
deaths	1444	2024-01-28	49.1118	46.0723	6.68313	51.1041	Adults
deaths	1445	2024-01-29	48.3096	45.3183	6.57065	50.2748	Adults
deaths	1446	2024-01-30	47.5259	44.5808	6.46048	49.4655	Adults
deaths	1447	2024-01-31	46.7604	43.8597	6.3526	48.676	Adults
deaths	1448	2024-02-01	46.0128	43.155	6.247	47.906	Adults
deaths	1449	2024-02-02	45.2831	42.4663	6.14366	47.1553	Adults
deaths	1450	2024-02-03	44.571	41.7936	6.04257	46.4236	Adults
deaths	1451	2024-02-04	43.8763	41.1366	5.94369	45.7105	Adults
deaths	1452	2024-02-05	43.1986	40.4952	5.84703	45.0158	Adults
deaths	1453	2024-02-06	42.5379	39.8692	5.75254	44.3392	Adults
deaths	1454	2024-02-07	41.8937	39.2584	5.66021	43.6804	Adults
deaths	1455	2024-02-08	41.266	38.6626	5.57002	43.0392	Adults
deaths	1456	2024-02-09	40.6544	38.0816	5.48193	42.4152	Adults
deaths	1457	2024-02-10	40.0587	37.5151	5.39592	41.8081	Adults
deaths	1458	2024-02-11	39.4786	36.9629	5.31196	41.2176	Adults
deaths	1459	2024-02-12	38.9139	36.4249	5.23002	40.6434	Adults
deaths	1460	2024-02-13	38.3643	35.9008	5.15008	40.0854	Adults
deaths	1	2020-02-15	NA	NA	NA	NA	Children
deaths	2	2020-02-16	6.27569e-08	6.27569e-08	6.27569e-08	6.27569e-08	Children
deaths	3	2020-02-17	2.93668e-06	2.93668e-06	2.93668e-06	2.93668e-06	Children
deaths	4	2020-02-18	2.29758e-05	2.29758e-05	2.29758e-05	2.29758e-05	Children
deaths	5	2020-02-19	8.74098e-05	8.74098e-05	8.74098e-05	8.74098e-05	Children
deaths	6	2020-02-20	0.00023063	0.00023063	0.00023063	0.00023063	Children
deaths	7	2020-02-21	0.000492202	0.000492202	0.000492202	0.000492202	Children
deaths	8	2020-02-22	0.000917423	0.000917423	0.000917423	0.000917423	Children
deaths	9	2020-02-23	0.00155703	0.00155703	0.00155703	0.00155703	Children
deaths	10	2020-02-24	0.00246524	0.00246524	0.00246524	0.00246524	Children
deaths	11	2020-02-25	0.00369719	0.00369719	0.00369719	0.00369719	Children
deaths	12	2020-02-26	0.00530714	0.00530714	0.00530714	0.00530714	Children
deaths	13	2020-02-27	0.00734861	0.00734861	0.00734861	0.00734861	Children
deaths	14	2020-02-28	0.00987612	0.00987612	0.00987612	0.00987612	Children
deaths	15	2020-02-29	0.0129491	0.0129491	0.0129491	0.0129491	Children
deaths	16	2020-03-01	0.0166363	0.0166363	0.0166363	0.0166363	Children
deaths	17	2020-03-02	0.0210223	0.0210223	0.0210223	0.0210223	Children
deaths	18	2020-03-03	0.026213	0.026213	0.026213	0.026213	Children
deaths	19	2020-03-04	0.0323432	0.0323432	0.0323432	0.0323432	Children
deaths	20	2020-03-05	0.039584	0.039584	0.039584	0.039584	Children
deaths	21	2020-03-06	0.0481499	0.0481499	0.0481499	0.0481499	Children
deaths	22	2020-03-07	0.0583117	0.0583117	0.0583117	0.0583117	Children
deaths	23	2020-03-08	0.0704025	0.0704025	0.0704025	0.0704025	Children
deaths	24	2020-03-09	0.0848378	0.0848378	0.0848378	0.0848378	Children
deaths	25	2020-03-10	0.102124	0.102124	0.102124	0.102124	Children
deaths	26	2020-03-11	0.122886	0.122886	0.122886	0.122886	Children
deaths	27	2020-03-12	0.147885	0.147885	0.147885	0.147885	Children
deaths	28	2020-03-13	0.178051	0.178051	0.178051	0.178051	Children
deaths	29	2020-03-14	0.214518	0.214518	0.214518	0.214518	Children
deaths	30	2020-03-15	0.258666	0.258666	0.258666	0.258666	Children
deaths	31	2020-03-16	0.312183	0.312183	0.312183	0.312183	Children
deaths	32	2020-03-17	0.37711	0.37711	0.37711	0.37711	Children
deaths	33	2020-03-18	0.455952	0.455952	0.455952	0.455952	Children
deaths	34	2020-03-19	0.55174	0.55174	0.55174	0.55174	Children
deaths	35	2020-03-20	0.668177	0.668177	0.668177	0.668177	Children
deaths	36	2020-03-21	0.809771	0.809771	0.809771	0.809771	Children
deaths	37	2020-03-22	0.981996	0.981996	0.981996	0.981996	Children
deaths	38	2020-03-23	1.19155	1.19155	1.19155	1.19155	Children
deaths	39	2020-03-24	1.44654	1.44654	1.44654	1.44654	Children
deaths	40	2020-03-25	1.75691	1.75691	1.75691	1.75691	Children
deaths	41	2020-03-26	2.13468	2.13468	2.13468	2.13468	Children
deaths	42	2020-03-27	2.59454	2.59454	2.59454	2.59454	Children
deaths	43	2020-03-28	3.15441	3.15441	3.15441	3.15441	Children
deaths	44	2020-03-29	3.83599	3.83599	3.83599	3.83599	Children
deaths	45	2020-03-30	4.66586	4.66586	4.66586	4.66586	Children
deaths	46	2020-03-31	5.67622	5.67622	5.67622	5.67622	Children
deaths	47	2020-04-01	6.90634	6.90634	6.90634	6.90634	Children
deaths	48	2020-04-02	8.40408	8.40408	8.40408	8.40408	Children
deaths	49	2020-04-03	10.2274	10.2274	10.2274	10.2274	Children
deaths	50	2020-04-04	12.4473	12.4473	12.4473	12.4473	Children
deaths	51	2020-04-05	15.1496	15.1496	15.1496	15.1496	Children
deaths	52	2020-04-06	18.4388	18.4388	18.4388	18.4388	Children
deaths	53	2020-04-07	22.4422	22.4422	22.4422	22.4422	Children
deaths	54	2020-04-08	27.3139	27.3139	27.3139	27.3139	Children
deaths	55	2020-04-09	33.2413	33.2413	33.2413	33.2413	Children
deaths	56	2020-04-10	40.4514	40.4514	40.4514	40.4514	Children
deaths	57	2020-04-11	49.2099	49.2099	49.2099	49.2099	Children
deaths	58	2020-04-12	59.754	59.754	59.754	59.754	Children
deaths	59	2020-04-13	72.1578	72.1578	72.1578	72.1578	Children
deaths	60	2020-04-14	86.2624	86.2624	86.2624	86.2624	Children
deaths	61	2020-04-15	101.708	101.708	101.708	101.708	Children
deaths	62	2020-04-16	118.018	118.018	118.018	118.018	Children
deaths	63	2020-04-17	134.689	134.689	134.689	134.689	Children
deaths	64	2020-04-18	151.256	151.256	151.256	151.256	Children
deaths	65	2020-04-19	167.331	167.331	167.331	167.331	Children
deaths	66	2020-04-20	182.615	182.615	182.615	182.615	Children
deaths	67	2020-04-21	196.898	196.898	196.898	196.898	Children
deaths	68	2020-04-22	210.05	210.05	210.05	210.05	Children
deaths	69	2020-04-23	222.005	222.005	222.005	222.005	Children
deaths	70	2020-04-24	232.749	232.749	232.749	232.749	Children
deaths	71	2020-04-25	242.3	242.3	242.3	242.3	Children
deaths	72	2020-04-26	250.711	250.711	250.711	250.711	Children
deaths	73	2020-04-27	258.039	258.039	258.039	258.039	Children
deaths	74	2020-04-28	264.365	264.365	264.365	264.365	Children
deaths	75	2020-04-29	269.763	269.763	269.763	269.763	Children
deaths	76	2020-04-30	274.316	274.316	274.316	274.316	Children
deaths	77	2020-05-01	278.099	278.099	278.099	278.099	Children
deaths	78	2020-05-02	281.187	281.187	281.187	281.187	Children
deaths	79	2020-05-03	283.651	283.651	283.651	283.651	Children
deaths	80	2020-05-04	285.554	285.554	285.554	285.554	Children
deaths	81	2020-05-05	286.955	286.955	286.955	286.955	Children
deaths	82	2020-05-06	287.906	287.906	287.906	287.906	Children
deaths	83	2020-05-07	288.458	288.458	288.458	288.458	Children
deaths	84	2020-05-08	288.653	288.653	288.653	288.653	Children
deaths	85	2020-05-09	288.526	288.526	288.526	288.526	Children
deaths	86	2020-05-10	288.115	288.115	288.115	288.115	Children
deaths	87	2020-05-11	287.45	287.45	287.45	287.45	Children
deaths	88	2020-05-12	286.555	286.555	286.555	286.555	Children
deaths	89	2020-05-13	285.455	285.455	285.455	285.455	Children
deaths	90	2020-05-14	284.172	284.172	284.172	284.172	Children
deaths	91	2020-05-15	282.723	282.723	282.723	282.723	Children
deaths	92	2020-05-16	281.124	281.124	281.124	281.124	Children
deaths	93	2020-05-17	279.39	279.39	279.39	279.39	Children
deaths	94	2020-05-18	277.535	277.535	277.535	277.535	Children
deaths	95	2020-05-19	275.567	275.567	275.567	275.567	Children
deaths	96	2020-05-20	273.499	273.499	273.499	273.499	Children
deaths	97	2020-05-21	271.339	271.339	271.339	271.339	Children
deaths	98	2020-05-22	269.096	269.096	269.096	269.096	Children
deaths	99	2020-05-23	266.775	266.775	266.775	266.775	Children
deaths	100	2020-05-24	264.385	264.385	264.385	264.385	Children
deaths	101	2020-05-25	261.932	261.932	261.932	261.932	Children
deaths	102	2020-05-26	259.419	259.419	259.419	259.419	Children
deaths	103	2020-05-27	256.853	256.853	256.853	256.853	Children
deaths	104	2020-05-28	254.239	254.239	254.239	254.239	Children
deaths	105	2020-05-29	251.58	251.58	251.58	251.58	Children
deaths	106	2020-05-30	248.881	248.881	248.881	248.881	Children
deaths	107	2020-05-31	246.145	246.145	246.145	246.145	Children
deaths	108	2020-06-01	243.376	243.376	243.376	243.376	Children
deaths	109	2020-06-02	240.577	240.577	240.577	240.577	Children
deaths	110	2020-06-03	237.751	237.751	237.751	237.751	Children
deaths	111	2020-06-04	234.902	234.902	234.902	234.902	Children
deaths	112	2020-06-05	232.032	232.032	232.032	232.032	Children
deaths	113	2020-06-06	229.144	229.144	229.144	229.144	Children
deaths	114	2020-06-07	226.24	226.24	226.24	226.24	Children
deaths	115	2020-06-08	223.323	223.323	223.323	223.323	Children
deaths	116	2020-06-09	220.396	220.396	220.396	220.396	Children
deaths	117	2020-06-10	217.46	217.46	217.46	217.46	Children
deaths	118	2020-06-11	214.518	214.518	214.518	214.518	Children
deaths	119	2020-06-12	211.573	211.573	211.573	211.573	Children
deaths	120	2020-06-13	208.625	208.625	208.625	208.625	Children
deaths	121	2020-06-14	205.677	205.677	205.677	205.677	Children
deaths	122	2020-06-15	202.732	202.732	202.732	202.732	Children
deaths	123	2020-06-16	199.79	199.79	199.79	199.79	Children
deaths	124	2020-06-17	196.853	196.853	196.853	196.853	Children
deaths	125	2020-06-18	193.924	193.924	193.924	193.924	Children
deaths	126	2020-06-19	191.003	191.003	191.003	191.003	Children
deaths	127	2020-06-20	188.093	188.093	188.093	188.093	Children
deaths	128	2020-06-21	185.195	185.195	185.195	185.195	Children
deaths	129	2020-06-22	182.31	182.31	182.31	182.31	Children
deaths	130	2020-06-23	179.439	179.439	179.439	179.439	Children
deaths	131	2020-06-24	176.584	176.584	176.584	176.584	Children
deaths	132	2020-06-25	173.747	173.747	173.747	173.747	Children
deaths	133	2020-06-26	170.928	170.928	170.928	170.928	Children
deaths	134	2020-06-27	168.128	168.128	168.128	168.128	Children
deaths	135	2020-06-28	165.349	165.349	165.349	165.349	Children
deaths	136	2020-06-29	162.591	162.591	162.591	162.591	Children
deaths	137	2020-06-30	159.856	159.856	159.856	159.856	Children
deaths	138	2020-07-01	157.144	157.144	157.144	157.144	Children
deaths	139	2020-07-02	154.456	154.456	154.456	154.456	Children
deaths	140	2020-07-03	151.793	151.793	151.793	151.793	Children
deaths	141	2020-07-04	149.156	149.156	149.156	149.156	Children
deaths	142	2020-07-05	146.545	146.545	146.545	146.545	Children
deaths	143	2020-07-06	143.961	143.961	143.961	143.961	Children
deaths	144	2020-07-07	141.405	141.405	141.405	141.405	Children
deaths	145	2020-07-08	138.877	138.877	138.877	138.877	Children
deaths	146	2020-07-09	136.378	136.378	136.378	136.378	Children
deaths	147	2020-07-10	133.908	133.908	133.908	133.908	Children
deaths	148	2020-07-11	131.467	131.467	131.467	131.467	Children
deaths	149	2020-07-12	129.057	129.057	129.057	129.057	Children
deaths	150	2020-07-13	126.676	126.676	126.676	126.676	Children
deaths	151	2020-07-14	124.326	124.326	124.326	124.326	Children
deaths	152	2020-07-15	122.007	122.007	122.007	122.007	Children
deaths	153	2020-07-16	119.719	119.719	119.719	119.719	Children
deaths	154	2020-07-17	117.462	117.462	117.462	117.462	Children
deaths	155	2020-07-18	115.236	115.236	115.236	115.236	Children
deaths	156	2020-07-19	113.042	113.042	113.042	113.042	Children
deaths	157	2020-07-20	110.879	110.879	110.879	110.879	Children
deaths	158	2020-07-21	108.748	108.748	108.748	108.748	Children
deaths	159	2020-07-22	106.649	106.649	106.649	106.649	Children
deaths	160	2020-07-23	104.581	104.581	104.581	104.581	Children
deaths	161	2020-07-24	102.545	102.545	102.545	102.545	Children
deaths	162	2020-07-25	100.541	100.541	100.541	100.541	Children
deaths	163	2020-07-26	98.5675	98.5675	98.5675	98.5675	Children
deaths	164	2020-07-27	96.6258	96.6258	96.6258	96.6258	Children
deaths	165	2020-07-28	94.7155	94.7155	94.7155	94.7155	Children
deaths	166	2020-07-29	92.8363	92.8363	92.8363	92.8363	Children
deaths	167	2020-07-30	90.9881	90.9881	90.9881	90.9881	Children
deaths	168	2020-07-31	89.1707	89.1707	89.1707	89.1707	Children
deaths	169	2020-08-01	87.384	87.384	87.384	87.384	Children
deaths	170	2020-08-02	85.6277	85.6277	85.6277	85.6277	Children
deaths	171	2020-08-03	83.9016	83.9016	83.9016	83.9016	Children
deaths	172	2020-08-04	82.2055	82.2055	82.2055	82.2055	Children
deaths	173	2020-08-05	80.5391	80.5391	80.5391	80.5391	Children
deaths	174	2020-08-06	78.9022	78.9022	78.9022	78.9022	Children
deaths	175	2020-08-07	77.2945	77.2945	77.2945	77.2945	Children
deaths	176	2020-08-08	75.7157	75.7157	75.7157	75.7157	Children
deaths	177	2020-08-09	74.1656	74.1656	74.1656	74.1656	Children
deaths	178	2020-08-10	72.6437	72.6437	72.6437	72.6437	Children
deaths	179	2020-08-11	71.1498	71.1498	71.1498	71.1498	Children
deaths	180	2020-08-12	69.6837	69.6837	69.6837	69.6837	Children
deaths	181	2020-08-13	68.245	68.245	68.245	68.245	Children
deaths	182	2020-08-14	66.8333	66.8333	66.8333	66.8333	Children
deaths	183	2020-08-15	65.4482	65.4482	65.4482	65.4482	Children
deaths	184	2020-08-16	64.0896	64.0896	64.0896	64.0896	Children
deaths	185	2020-08-17	62.757	62.757	62.757	62.757	Children
deaths	186	2020-08-18	61.45	61.45	61.45	61.45	Children
deaths	187	2020-08-19	60.1684	60.1684	60.1684	60.1684	Children
deaths	188	2020-08-20	58.9117	58.9117	58.9117	58.9117	Children
deaths	189	2020-08-21	57.6797	57.6797	57.6797	57.6797	Children
deaths	190	2020-08-22	56.4719	56.4719	56.4719	56.4719	Children
deaths	191	2020-08-23	55.288	55.288	55.288	55.288	Children
deaths	192	2020-08-24	54.1276	54.1276	54.1276	54.1276	Children
deaths	193	2020-08-25	52.9903	52.9903	52.9903	52.9903	Children
deaths	194	2020-08-26	51.8759	51.8759	51.8759	51.8759	Children
deaths	195	2020-08-27	50.784	50.784	50.784	50.784	Children
deaths	196	2020-08-28	49.7141	49.7141	49.7141	49.7141	Children
deaths	197	2020-08-29	48.6659	48.6659	48.6659	48.6659	Children
deaths	198	2020-08-30	47.6391	47.6391	47.6391	47.6391	Children
deaths	199	2020-08-31	46.6333	46.6333	46.6333	46.6333	Children
deaths	200	2020-09-01	45.6481	45.6481	45.6481	45.6481	Children
deaths	201	2020-09-02	44.6832	44.6832	44.6832	44.6832	Children
deaths	202	2020-09-03	43.7386	43.7386	43.7386	43.7386	Children
deaths	203	2020-09-04	42.817	42.817	42.817	42.817	Children
deaths	204	2020-09-05	41.9279	41.9279	41.9279	41.9279	Children
deaths	205	2020-09-06	41.0886	41.0886	41.0886	41.0886	Children
deaths	206	2020-09-07	40.3218	40.3218	40.3218	40.3218	Children
deaths	207	2020-09-08	39.6512	39.6512	39.6512	39.6512	Children
deaths	208	2020-09-09	39.0985	39.0985	39.0985	39.0985	Children
deaths	209	2020-09-10	38.681	38.681	38.681	38.681	Children
deaths	210	2020-09-11	38.4113	38.4113	38.4113	38.4113	Children
deaths	211	2020-09-12	38.2969	38.2969	38.2969	38.2969	Children
deaths	212	2020-09-13	38.3411	38.3411	38.3411	38.3411	Children
deaths	213	2020-09-14	38.544	38.544	38.544	38.544	Children
deaths	214	2020-09-15	38.9033	38.9033	38.9033	38.9033	Children
deaths	215	2020-09-16	39.4147	39.4147	39.4147	39.4147	Children
deaths	216	2020-09-17	40.0732	40.0732	40.0732	40.0732	Children
deaths	217	2020-09-18	40.8736	40.8736	40.8736	40.8736	Children
deaths	218	2020-09-19	41.8098	41.8098	41.8098	41.8098	Children
deaths	219	2020-09-20	42.8769	42.8769	42.8769	42.8769	Children
deaths	220	2020-09-21	44.0698	44.0698	44.0698	44.0698	Children
deaths	221	2020-09-22	45.384	45.384	45.384	45.384	Children
deaths	222	2020-09-23	46.8157	46.8157	46.8157	46.8157	Children
deaths	223	2020-09-24	48.362	48.362	48.362	48.362	Children
deaths	224	2020-09-25	50.0202	50.0202	50.0202	50.0202	Children
deaths	225	2020-09-26	51.7884	51.7884	51.7884	51.7884	Children
deaths	226	2020-09-27	53.6653	53.6653	53.6653	53.6653	Children
deaths	227	2020-09-28	55.6505	55.6505	55.6505	55.6505	Children
deaths	228	2020-09-29	57.7439	57.7439	57.7439	57.7439	Children
deaths	229	2020-09-30	59.9455	59.9455	59.9455	59.9455	Children
deaths	230	2020-10-01	62.2565	62.2565	62.2565	62.2565	Children
deaths	231	2020-10-02	64.6783	64.6783	64.6783	64.6783	Children
deaths	232	2020-10-03	67.2124	67.2124	67.2124	67.2124	Children
deaths	233	2020-10-04	69.8607	69.8607	69.8607	69.8607	Children
deaths	234	2020-10-05	72.6261	72.6261	72.6261	72.6261	Children
deaths	235	2020-10-06	75.5112	75.5112	75.5112	75.5112	Children
deaths	236	2020-10-07	78.5187	78.5187	78.5187	78.5187	Children
deaths	237	2020-10-08	81.6521	81.6521	81.6521	81.6521	Children
deaths	238	2020-10-09	84.9151	84.9151	84.9151	84.9151	Children
deaths	239	2020-10-10	88.3112	88.3112	88.3112	88.3112	Children
deaths	240	2020-10-11	91.8444	91.8444	91.8444	91.8444	Children
deaths	241	2020-10-12	95.5191	95.5191	95.5191	95.5191	Children
deaths	242	2020-10-13	99.3394	99.3394	99.3394	99.3394	Children
deaths	243	2020-10-14	103.31	103.31	103.31	103.31	Children
deaths	244	2020-10-15	107.435	107.435	107.435	107.435	Children
deaths	245	2020-10-16	111.721	111.721	111.721	111.721	Children
deaths	246	2020-10-17	116.171	116.171	116.171	116.171	Children
deaths	247	2020-10-18	120.79	120.79	120.79	120.79	Children
deaths	248	2020-10-19	125.585	125.585	125.585	125.585	Children
deaths	249	2020-10-20	130.56	130.56	130.56	130.56	Children
deaths	250	2020-10-21	135.721	135.721	135.721	135.721	Children
deaths	251	2020-10-22	141.073	141.073	141.073	141.073	Children
deaths	252	2020-10-23	146.622	146.622	146.622	146.622	Children
deaths	253	2020-10-24	152.372	152.372	152.372	152.372	Children
deaths	254	2020-10-25	158.331	158.331	158.331	158.331	Children
deaths	255	2020-10-26	164.503	164.503	164.503	164.503	Children
deaths	256	2020-10-27	170.895	170.895	170.895	170.895	Children
deaths	257	2020-10-28	177.511	177.511	177.511	177.511	Children
deaths	258	2020-10-29	184.357	184.357	184.357	184.357	Children
deaths	259	2020-10-30	191.439	191.439	191.439	191.439	Children
deaths	260	2020-10-31	198.762	198.762	198.762	198.762	Children
deaths	261	2020-11-01	206.332	206.332	206.332	206.332	Children
deaths	262	2020-11-02	214.153	214.153	214.153	214.153	Children
deaths	263	2020-11-03	222.231	222.231	222.231	222.231	Children
deaths	264	2020-11-04	230.57	230.57	230.57	230.57	Children
deaths	265	2020-11-05	239.174	239.174	239.174	239.174	Children
deaths	266	2020-11-06	248.049	248.049	248.049	248.049	Children
deaths	267	2020-11-07	257.198	257.198	257.198	257.198	Children
deaths	268	2020-11-08	266.624	266.624	266.624	266.624	Children
deaths	269	2020-11-09	276.332	276.332	276.332	276.332	Children
deaths	270	2020-11-10	286.322	286.322	286.322	286.322	Children
deaths	271	2020-11-11	296.599	296.599	296.599	296.599	Children
deaths	272	2020-11-12	307.163	307.163	307.163	307.163	Children
deaths	273	2020-11-13	318.015	318.015	318.015	318.015	Children
deaths	274	2020-11-14	329.158	329.158	329.158	329.158	Children
deaths	275	2020-11-15	340.589	340.589	340.589	340.589	Children
deaths	276	2020-11-16	352.308	352.308	352.308	352.308	Children
deaths	277	2020-11-17	364.314	364.314	364.314	364.314	Children
deaths	278	2020-11-18	376.604	376.604	376.604	376.604	Children
deaths	279	2020-11-19	389.175	389.175	389.175	389.175	Children
deaths	280	2020-11-20	402.023	402.023	402.023	402.023	Children
deaths	281	2020-11-21	415.141	415.141	415.141	415.141	Children
deaths	282	2020-11-22	428.524	428.524	428.524	428.524	Children
deaths	283	2020-11-23	442.165	442.165	442.165	442.165	Children
deaths	284	2020-11-24	456.054	456.054	456.054	456.054	Children
deaths	285	2020-11-25	470.182	470.182	470.182	470.182	Children
deaths	286	2020-11-26	484.538	484.538	484.538	484.538	Children
deaths	287	2020-11-27	499.11	499.11	499.11	499.11	Children
deaths	288	2020-11-28	513.883	513.883	513.883	513.883	Children
deaths	289	2020-11-29	528.843	528.843	528.843	528.843	Children
deaths	290	2020-11-30	543.974	543.974	543.974	543.974	Children
deaths	291	2020-12-01	559.259	559.259	559.259	559.259	Children
deaths	292	2020-12-02	574.677	574.677	574.677	574.677	Children
deaths	293	2020-12-03	590.209	590.209	590.209	590.209	Children
deaths	294	2020-12-04	605.832	605.832	605.832	605.832	Children
deaths	295	2020-12-05	621.525	621.525	621.525	621.525	Children
deaths	296	2020-12-06	637.262	637.262	637.262	637.262	Children
deaths	297	2020-12-07	653.017	653.017	653.017	653.017	Children
deaths	298	2020-12-08	668.765	668.765	668.765	668.765	Children
deaths	299	2020-12-09	684.476	684.476	684.476	684.476	Children
deaths	300	2020-12-10	700.121	700.121	700.121	700.121	Children
deaths	301	2020-12-11	715.671	715.671	715.671	715.671	Children
deaths	302	2020-12-12	731.094	731.094	731.094	731.094	Children
deaths	303	2020-12-13	746.358	746.358	746.358	746.358	Children
deaths	304	2020-12-14	761.431	761.431	761.431	761.431	Children
deaths	305	2020-12-15	776.279	776.279	776.279	776.279	Children
deaths	306	2020-12-16	790.869	790.869	790.869	790.869	Children
deaths	307	2020-12-17	805.167	805.167	805.167	805.167	Children
deaths	308	2020-12-18	819.138	819.138	819.138	819.138	Children
deaths	309	2020-12-19	832.748	832.748	832.748	832.748	Children
deaths	310	2020-12-20	845.964	845.964	845.964	845.964	Children
deaths	311	2020-12-21	858.752	858.752	858.752	858.752	Children
deaths	312	2020-12-22	871.079	871.079	871.079	871.079	Children
deaths	313	2020-12-23	882.912	882.912	882.912	882.912	Children
deaths	314	2020-12-24	894.22	894.22	894.22	894.22	Children
deaths	315	2020-12-25	904.973	904.973	904.973	904.973	Children
deaths	316	2020-12-26	915.14	915.14	915.14	915.14	Children
deaths	317	2020-12-27	924.695	924.695	924.695	924.695	Children
deaths	318	2020-12-28	933.61	933.61	933.61	933.61	Children
deaths	319	2020-12-29	941.861	941.861	941.861	941.861	Children
deaths	320	2020-12-30	949.425	949.425	949.425	949.425	Children
deaths	321	2020-12-31	956.282	956.282	956.282	956.282	Children
deaths	322	2021-01-01	962.412	962.412	962.412	962.412	Children
deaths	323	2021-01-02	967.799	967.799	967.799	967.799	Children
deaths	324	2021-01-03	972.427	972.427	972.427	972.427	Children
deaths	325	2021-01-04	976.281	976.281	976.281	976.281	Children
deaths	326	2021-01-05	979.343	979.343	979.343	979.343	Children
deaths	327	2021-01-06	981.595	981.595	981.595	981.595	Children
deaths	328	2021-01-07	983.01	983.01	983.01	983.01	Children
deaths	329	2021-01-08	983.561	983.561	983.561	983.561	Children
deaths	330	2021-01-09	983.212	983.212	983.212	983.212	Children
deaths	331	2021-01-10	981.928	981.928	981.928	981.928	Children
deaths	332	2021-01-11	979.669	979.669	979.669	979.669	Children
deaths	333	2021-01-12	976.396	976.396	976.396	976.396	Children
deaths	334	2021-01-13	972.071	972.071	972.071	972.071	Children
deaths	335	2021-01-14	966.66	966.66	966.66	966.66	Children
deaths	336	2021-01-15	960.133	960.133	960.133	960.133	Children
deaths	337	2021-01-16	952.469	952.469	952.469	952.469	Children
deaths	338	2021-01-17	943.654	943.654	943.654	943.654	Children
deaths	339	2021-01-18	933.682	933.681	933.681	933.682	Children
deaths	340	2021-01-19	922.559	922.557	922.554	922.56	Children
deaths	341	2021-01-20	910.302	910.298	910.289	910.306	Children
deaths	342	2021-01-21	896.943	896.934	896.908	896.951	Children
deaths	343	2021-01-22	882.525	882.506	882.449	882.539	Children
deaths	344	2021-01-23	867.101	867.069	866.957	867.125	Children
deaths	345	2021-01-24	850.74	850.689	850.49	850.778	Children
deaths	346	2021-01-25	833.517	833.439	833.118	833.573	Children
deaths	347	2021-01-26	815.516	815.406	814.917	815.595	Children
deaths	348	2021-01-27	796.827	796.677	795.973	796.934	Children
deaths	349	2021-01-28	777.545	777.347	776.379	777.684	Children
deaths	350	2021-01-29	757.764	757.512	756.231	757.941	Children
deaths	351	2021-01-30	737.582	737.269	735.628	737.8	Children
deaths	352	2021-01-31	717.092	716.714	714.669	717.354	Children
deaths	353	2021-02-01	696.387	695.938	693.45	696.697	Children
deaths	354	2021-02-02	675.555	675.031	672.067	675.915	Children
deaths	355	2021-02-03	654.679	654.077	650.611	655.092	Children
deaths	356	2021-02-04	633.837	633.156	629.166	634.303	Children
deaths	357	2021-02-05	613.101	612.339	607.813	613.621	Children
deaths	358	2021-02-06	592.536	591.693	586.624	593.109	Children
deaths	359	2021-02-07	572.2	571.278	565.665	572.826	Children
deaths	360	2021-02-08	552.146	551.145	544.997	552.823	Children
deaths	361	2021-02-09	532.418	531.343	524.67	533.144	Children
deaths	362	2021-02-10	513.056	511.91	504.732	513.829	Children
deaths	363	2021-02-11	494.092	492.879	485.22	494.909	Children
deaths	364	2021-02-12	475.555	474.28	466.168	476.412	Children
deaths	365	2021-02-13	457.464	456.133	447.6	458.359	Children
deaths	366	2021-02-14	439.839	438.456	429.539	440.766	Children
deaths	367	2021-02-15	422.691	421.263	411.999	423.647	Children
deaths	368	2021-02-16	406.03	404.562	394.991	407.012	Children
deaths	369	2021-02-17	389.861	388.359	378.522	390.865	Children
deaths	370	2021-02-18	374.187	372.657	362.593	375.209	Children
deaths	371	2021-02-19	359.009	357.455	347.205	360.046	Children
deaths	372	2021-02-20	344.325	342.753	332.353	345.374	Children
deaths	373	2021-02-21	330.131	328.546	318.032	331.189	Children
deaths	374	2021-02-22	316.422	314.827	304.234	317.486	Children
deaths	375	2021-02-23	303.192	301.591	290.949	304.258	Children
deaths	376	2021-02-24	290.431	288.83	278.167	291.498	Children
deaths	377	2021-02-25	278.132	276.533	265.876	279.197	Children
deaths	378	2021-02-26	266.285	264.692	254.065	267.346	Children
deaths	379	2021-02-27	254.879	253.294	242.72	255.933	Children
deaths	380	2021-02-28	243.903	242.331	231.828	244.95	Children
deaths	381	2021-03-01	233.347	231.789	221.376	234.384	Children
deaths	382	2021-03-02	223.198	221.657	211.351	224.223	Children
deaths	383	2021-03-03	213.446	211.923	201.738	214.458	Children
deaths	384	2021-03-04	204.077	202.576	192.525	205.076	Children
deaths	385	2021-03-05	195.082	193.603	183.698	196.066	Children
deaths	386	2021-03-06	186.448	184.992	175.244	187.417	Children
deaths	387	2021-03-07	178.164	176.732	167.149	179.117	Children
deaths	388	2021-03-08	170.219	168.811	159.4	171.155	Children
deaths	389	2021-03-09	162.601	161.219	151.985	163.521	Children
deaths	390	2021-03-10	155.299	153.943	144.891	156.202	Children
deaths	391	2021-03-11	148.304	146.974	138.106	149.19	Children
deaths	392	2021-03-12	141.603	140.299	131.617	142.472	Children
deaths	393	2021-03-13	135.187	133.91	125.414	136.038	Children
deaths	394	2021-03-14	129.046	127.795	119.485	129.879	Children
deaths	395	2021-03-15	123.168	121.944	113.819	123.984	Children
deaths	396	2021-03-16	117.545	116.348	108.406	118.343	Children
deaths	397	2021-03-17	112.167	110.996	103.236	112.947	Children
deaths	398	2021-03-18	107.024	105.88	98.299	107.787	Children
deaths	399	2021-03-19	102.107	100.989	93.5863	102.852	Children
deaths	400	2021-03-20	97.4073	96.3163	89.0886	98.1348	Children
deaths	401	2021-03-21	92.9162	91.8515	84.7972	93.6263	Children
deaths	402	2021-03-22	88.6253	87.5868	80.7036	89.3183	Children
deaths	403	2021-03-23	84.5265	83.514	76.7998	85.2027	Children
deaths	404	2021-03-24	80.6121	79.6252	73.0778	81.2717	Children
deaths	405	2021-03-25	76.8745	75.9129	69.5299	77.5177	Children
deaths	406	2021-03-26	73.3062	72.3697	66.1488	73.9333	Children
deaths	407	2021-03-27	69.9003	68.9885	62.9271	70.5115	Children
deaths	408	2021-03-28	66.6499	65.7624	59.858	67.2455	Children
deaths	409	2021-03-29	63.5483	62.6849	56.9347	64.1285	Children
deaths	410	2021-03-30	60.5893	59.7495	54.1506	61.1541	Children
deaths	411	2021-03-31	57.7665	56.9501	51.4996	58.3163	Children
deaths	412	2021-04-01	55.074	54.2806	48.9755	55.609	Children
deaths	413	2021-04-02	52.5061	51.7355	46.5726	53.0266	Children
deaths	414	2021-04-03	50.0573	49.3091	44.2854	50.5635	Children
deaths	415	2021-04-04	47.7223	46.9961	42.1084	48.2144	Children
deaths	416	2021-04-05	45.4961	44.7915	40.0368	45.9743	Children
deaths	417	2021-04-06	43.3737	42.6902	38.0655	43.8384	Children
deaths	418	2021-04-07	41.3504	40.6878	36.1901	41.802	Children
deaths	419	2021-04-08	39.422	38.7796	34.4061	39.8607	Children
deaths	420	2021-04-09	37.5839	36.9614	32.7092	38.0101	Children
deaths	421	2021-04-10	35.8323	35.2291	31.0954	36.2462	Children
deaths	422	2021-04-11	34.1631	33.5787	29.5609	34.5651	Children
deaths	423	2021-04-12	32.5725	32.0065	28.1019	32.9629	Children
deaths	424	2021-04-13	31.0571	30.509	26.7149	31.4361	Children
deaths	425	2021-04-14	29.6132	29.0825	25.3965	29.9811	Children
deaths	426	2021-04-15	28.2376	27.7239	24.1434	28.5946	Children
deaths	427	2021-04-16	26.9272	26.43	22.9524	27.2735	Children
deaths	428	2021-04-17	25.6787	25.1977	21.8206	26.0147	Children
deaths	429	2021-04-18	24.4894	24.0241	20.7452	24.8151	Children
deaths	430	2021-04-19	23.3565	22.9065	19.7232	23.6721	Children
deaths	431	2021-04-20	22.2771	21.8421	18.7522	22.5829	Children
deaths	432	2021-04-21	21.2489	20.8285	17.8297	21.5451	Children
deaths	433	2021-04-22	20.2693	19.8632	16.9531	20.556	Children
deaths	434	2021-04-23	19.336	18.9438	16.1202	19.6134	Children
deaths	435	2021-04-24	18.4469	18.0682	15.3288	18.7152	Children
deaths	436	2021-04-25	17.5996	17.2342	14.5769	17.8591	Children
deaths	437	2021-04-26	16.7924	16.4398	13.8625	17.0431	Children
deaths	438	2021-04-27	16.0231	15.6831	13.1837	16.2653	Children
deaths	439	2021-04-28	15.2901	14.9622	12.5387	15.5239	Children
deaths	440	2021-04-29	14.5915	14.2755	11.926	14.8172	Children
deaths	441	2021-04-30	13.9256	13.6212	11.3438	14.1433	Children
deaths	442	2021-05-01	13.291	12.9978	10.7906	13.5009	Children
deaths	443	2021-05-02	12.686	12.4038	10.2651	12.8884	Children
deaths	444	2021-05-03	12.1093	11.8377	9.76592	12.3042	Children
deaths	445	2021-05-04	11.5594	11.2981	9.29166	11.7472	Children
deaths	446	2021-05-05	11.0352	10.7839	8.84114	11.2159	Children
deaths	447	2021-05-06	10.5352	10.2937	8.41317	10.7091	Children
deaths	448	2021-05-07	10.0585	9.82641	8.00664	10.2257	Children
deaths	449	2021-05-08	9.60382	9.38086	7.62046	9.76462	Children
deaths	450	2021-05-09	9.17014	8.95603	7.25361	9.3247	Children
deaths	451	2021-05-10	8.75647	8.55091	6.90512	8.90497	Children
deaths	452	2021-05-11	8.36184	8.16455	6.57405	8.50447	Children
deaths	453	2021-05-12	7.98535	7.79605	6.25952	8.12228	Children
deaths	454	2021-05-13	7.62613	7.44455	5.96068	7.75753	Children
deaths	455	2021-05-14	7.28336	7.10923	5.67672	7.4094	Children
deaths	456	2021-05-15	6.95625	6.78933	5.40688	7.07708	Children
deaths	457	2021-05-16	6.64406	6.48409	5.15042	6.75983	Children
deaths	458	2021-05-17	6.34607	6.19283	4.90664	6.45692	Children
deaths	459	2021-05-18	6.06161	5.91487	4.6749	6.16768	Children
deaths	460	2021-05-19	5.79002	5.64957	4.45456	5.89144	Children
deaths	461	2021-05-20	5.5307	5.39633	4.24504	5.62761	Children
deaths	462	2021-05-21	5.28306	5.15458	4.04578	5.37559	Children
deaths	463	2021-05-22	5.04655	4.92375	3.85624	5.13482	Children
deaths	464	2021-05-23	4.82064	4.70334	3.67593	4.90478	Children
deaths	465	2021-05-24	4.60482	4.49284	3.50437	4.68496	Children
deaths	466	2021-05-25	4.39863	4.29178	3.34113	4.4749	Children
deaths	467	2021-05-26	4.20162	4.09972	3.18577	4.27414	Children
deaths	468	2021-05-27	4.01335	3.91624	3.03789	4.08225	Children
deaths	469	2021-05-28	3.83343	3.74092	2.89712	3.89882	Children
deaths	470	2021-05-29	3.66146	3.5734	2.76309	3.72348	Children
deaths	471	2021-05-30	3.49709	3.41331	2.63547	3.55585	Children
deaths	472	2021-05-31	3.33996	3.2603	2.51393	3.3956	Children
deaths	473	2021-06-01	3.18975	3.11405	2.39816	3.24239	Children
deaths	474	2021-06-02	3.04615	2.97425	2.28788	3.0959	Children
deaths	475	2021-06-03	2.90885	2.84061	2.1828	2.95585	Children
deaths	476	2021-06-04	2.77759	2.71285	2.08267	2.82195	Children
deaths	477	2021-06-05	2.65209	2.59071	1.98723	2.69393	Children
deaths	478	2021-06-06	2.5321	2.47393	1.89625	2.57154	Children
deaths	479	2021-06-07	2.41738	2.36228	1.80951	2.45454	Children
deaths	480	2021-06-08	2.30772	2.25555	1.72681	2.34271	Children
deaths	481	2021-06-09	2.20296	2.15359	1.64799	2.23589	Children
deaths	482	2021-06-10	2.103	2.05629	1.57295	2.13397	Children
deaths	483	2021-06-11	2.00779	1.96361	1.50161	2.03691	Children
deaths	484	2021-06-12	1.91728	1.8755	1.43392	1.94467	Children
deaths	485	2021-06-13	1.83142	1.79192	1.3698	1.85717	Children
deaths	486	2021-06-14	1.75013	1.71277	1.30919	1.77434	Children
deaths	487	2021-06-15	1.67327	1.63793	1.25196	1.69603	Children
deaths	488	2021-06-16	1.60068	1.56724	1.198	1.62209	Children
deaths	489	2021-06-17	1.53217	1.50052	1.14713	1.55231	Children
deaths	490	2021-06-18	1.46753	1.43756	1.09921	1.48647	Children
deaths	491	2021-06-19	1.40652	1.37812	1.05404	1.42435	Children
deaths	492	2021-06-20	1.34892	1.322	1.01147	1.36571	Children
deaths	493	2021-06-21	1.29449	1.26895	0.971296	1.31031	Children
deaths	494	2021-06-22	1.243	1.21877	0.933362	1.25792	Children
deaths	495	2021-06-23	1.19426	1.17125	0.897498	1.20832	Children
deaths	496	2021-06-24	1.14805	1.12619	0.863549	1.16131	Children
deaths	497	2021-06-25	1.10418	1.0834	0.831369	1.1167	Children
deaths	498	2021-06-26	1.06249	1.04272	0.800821	1.07431	Children
deaths	499	2021-06-27	1.02281	1.004	0.77178	1.03398	Children
deaths	500	2021-06-28	0.985001	0.967088	0.74413	0.995553	Children
deaths	501	2021-06-29	0.948928	0.931863	0.717768	0.958902	Children
deaths	502	2021-06-30	0.914492	0.898225	0.692612	0.923922	Children
deaths	503	2021-07-01	0.881625	0.866109	0.668606	0.890545	Children
deaths	504	2021-07-02	0.850293	0.835483	0.645719	0.858733	Children
deaths	505	2021-07-03	0.820478	0.80633	0.623935	0.828467	Children
deaths	506	2021-07-04	0.792167	0.77864	0.603243	0.799732	Children
deaths	507	2021-07-05	0.765338	0.752391	0.583626	0.772506	Children
deaths	508	2021-07-06	0.739958	0.727554	0.565059	0.746751	Children
deaths	509	2021-07-07	0.715978	0.704082	0.547507	0.722419	Children
deaths	510	2021-07-08	0.693338	0.681916	0.530925	0.699446	Children
deaths	511	2021-07-09	0.671964	0.660989	0.515261	0.677757	Children
deaths	512	2021-07-10	0.65178	0.641223	0.500459	0.657274	Children
deaths	513	2021-07-11	0.632703	0.622542	0.48646	0.637911	Children
deaths	514	2021-07-12	0.614652	0.604864	0.473203	0.619586	Children
deaths	515	2021-07-13	0.597545	0.588111	0.46063	0.602216	Children
deaths	516	2021-07-14	0.581305	0.572209	0.448683	0.58572	Children
deaths	517	2021-07-15	0.565858	0.557085	0.43731	0.570025	Children
deaths	518	2021-07-16	0.551135	0.542673	0.426461	0.555059	Children
deaths	519	2021-07-17	0.537077	0.528915	0.41609	0.54076	Children
deaths	520	2021-07-18	0.52364	0.515769	0.406167	0.527084	Children
deaths	521	2021-07-19	0.5108	0.503213	0.396676	0.514005	Children
deaths	522	2021-07-20	0.498554	0.491245	0.387616	0.501517	Children
deaths	523	2021-07-21	0.486909	0.479874	0.378996	0.489624	Children
deaths	524	2021-07-22	0.475871	0.469105	0.370822	0.47833	Children
deaths	525	2021-07-23	0.465441	0.458942	0.363098	0.467631	Children
deaths	526	2021-07-24	0.45561	0.449378	0.35582	0.457516	Children
deaths	527	2021-07-25	0.44636	0.440397	0.348978	0.447963	Children
deaths	528	2021-07-26	0.437664	0.431975	0.342556	0.43894	Children
deaths	529	2021-07-27	0.429487	0.424079	0.33653	0.430411	Children
deaths	530	2021-07-28	0.421788	0.416672	0.330875	0.422332	Children
deaths	531	2021-07-29	0.414524	0.409715	0.325562	0.414657	Children
deaths	532	2021-07-30	0.407649	0.403165	0.320564	0.40734	Children
deaths	533	2021-07-31	0.401119	0.39698	0.315851	0.400336	Children
deaths	534	2021-08-01	0.394891	0.391122	0.311398	0.393602	Children
deaths	535	2021-08-02	0.388932	0.38556	0.307186	0.387105	Children
deaths	536	2021-08-03	0.383225	0.38028	0.30321	0.380829	Children
deaths	537	2021-08-04	0.377767	0.37528	0.299477	0.374771	Children
deaths	538	2021-08-05	0.372562	0.370568	0.296	0.368937	Children
deaths	539	2021-08-06	0.367617	0.366151	0.292794	0.363332	Children
[truncated: 921 more rows]

## Sheet: 1c
Rt	t	asDate
3	0	2020-02-14
1	55	2020-04-09
1.5	200	2020-09-01
1.5	515.385	2021-07-13
1.66667	554.462	2021-08-21
1.83333	586.435	2021-09-22
2	613.078	2021-10-19
2	635.623	2021-11-10
2	654.946	2021-11-29
2	671.694	2021-12-16
2	686.348	2021-12-31
2	699.277	2022-01-13
2	710.771	2022-01-24

## Sheet: 1d
compartment	t	as_date	Hesitancy	Upper	Ideal	Lower	scenario
deaths	1	2020-02-15	NA	NA	NA	NA	Adults
deaths	2	2020-02-16	6.27569e-08	6.27569e-08	6.27569e-08	6.27569e-08	Adults
deaths	3	2020-02-17	2.93668e-06	2.93668e-06	2.93668e-06	2.93668e-06	Adults
deaths	4	2020-02-18	2.29758e-05	2.29758e-05	2.29758e-05	2.29758e-05	Adults
deaths	5	2020-02-19	8.74098e-05	8.74098e-05	8.74098e-05	8.74098e-05	Adults
deaths	6	2020-02-20	0.00023063	0.00023063	0.00023063	0.00023063	Adults
deaths	7	2020-02-21	0.000492202	0.000492202	0.000492202	0.000492202	Adults
deaths	8	2020-02-22	0.000917423	0.000917423	0.000917423	0.000917423	Adults
deaths	9	2020-02-23	0.00155703	0.00155703	0.00155703	0.00155703	Adults
deaths	10	2020-02-24	0.00246524	0.00246524	0.00246524	0.00246524	Adults
deaths	11	2020-02-25	0.00369719	0.00369719	0.00369719	0.00369719	Adults
deaths	12	2020-02-26	0.00530714	0.00530714	0.00530714	0.00530714	Adults
deaths	13	2020-02-27	0.00734861	0.00734861	0.00734861	0.00734861	Adults
deaths	14	2020-02-28	0.00987612	0.00987612	0.00987612	0.00987612	Adults
deaths	15	2020-02-29	0.0129491	0.0129491	0.0129491	0.0129491	Adults
deaths	16	2020-03-01	0.0166363	0.0166363	0.0166363	0.0166363	Adults
deaths	17	2020-03-02	0.0210223	0.0210223	0.0210223	0.0210223	Adults
deaths	18	2020-03-03	0.026213	0.026213	0.026213	0.026213	Adults
deaths	19	2020-03-04	0.0323432	0.0323432	0.0323432	0.0323432	Adults
deaths	20	2020-03-05	0.039584	0.039584	0.039584	0.039584	Adults
deaths	21	2020-03-06	0.0481499	0.0481499	0.0481499	0.0481499	Adults
deaths	22	2020-03-07	0.0583117	0.0583117	0.0583117	0.0583117	Adults
deaths	23	2020-03-08	0.0704025	0.0704025	0.0704025	0.0704025	Adults
deaths	24	2020-03-09	0.0848378	0.0848378	0.0848378	0.0848378	Adults
deaths	25	2020-03-10	0.102124	0.102124	0.102124	0.102124	Adults
deaths	26	2020-03-11	0.122886	0.122886	0.122886	0.122886	Adults
deaths	27	2020-03-12	0.147885	0.147885	0.147885	0.147885	Adults
deaths	28	2020-03-13	0.178051	0.178051	0.178051	0.178051	Adults
deaths	29	2020-03-14	0.214518	0.214518	0.214518	0.214518	Adults
deaths	30	2020-03-15	0.258666	0.258666	0.258666	0.258666	Adults
deaths	31	2020-03-16	0.312183	0.312183	0.312183	0.312183	Adults
deaths	32	2020-03-17	0.37711	0.37711	0.37711	0.37711	Adults
deaths	33	2020-03-18	0.455952	0.455952	0.455952	0.455952	Adults
deaths	34	2020-03-19	0.55174	0.55174	0.55174	0.55174	Adults
deaths	35	2020-03-20	0.668177	0.668177	0.668177	0.668177	Adults
deaths	36	2020-03-21	0.809771	0.809771	0.809771	0.809771	Adults
deaths	37	2020-03-22	0.981996	0.981996	0.981996	0.981996	Adults
deaths	38	2020-03-23	1.19155	1.19155	1.19155	1.19155	Adults
deaths	39	2020-03-24	1.44654	1.44654	1.44654	1.44654	Adults
deaths	40	2020-03-25	1.75691	1.75691	1.75691	1.75691	Adults
deaths	41	2020-03-26	2.13468	2.13468	2.13468	2.13468	Adults
deaths	42	2020-03-27	2.59454	2.59454	2.59454	2.59454	Adults
deaths	43	2020-03-28	3.15441	3.15441	3.15441	3.15441	Adults
deaths	44	2020-03-29	3.83599	3.83599	3.83599	3.83599	Adults
deaths	45	2020-03-30	4.66586	4.66586	4.66586	4.66586	Adults
deaths	46	2020-03-31	5.67622	5.67622	5.67622	5.67622	Adults
deaths	47	2020-04-01	6.90634	6.90634	6.90634	6.90634	Adults
deaths	48	2020-04-02	8.40408	8.40408	8.40408	8.40408	Adults
deaths	49	2020-04-03	10.2274	10.2274	10.2274	10.2274	Adults
deaths	50	2020-04-04	12.4473	12.4473	12.4473	12.4473	Adults
deaths	51	2020-04-05	15.1496	15.1496	15.1496	15.1496	Adults
deaths	52	2020-04-06	18.4388	18.4388	18.4388	18.4388	Adults
deaths	53	2020-04-07	22.4422	22.4422	22.4422	22.4422	Adults
deaths	54	2020-04-08	27.3139	27.3139	27.3139	27.3139	Adults
deaths	55	2020-04-09	33.2413	33.2413	33.2413	33.2413	Adults
deaths	56	2020-04-10	40.4514	40.4514	40.4514	40.4514	Adults
deaths	57	2020-04-11	49.2099	49.2099	49.2099	49.2099	Adults
deaths	58	2020-04-12	59.754	59.754	59.754	59.754	Adults
deaths	59	2020-04-13	72.1578	72.1578	72.1578	72.1578	Adults
deaths	60	2020-04-14	86.2624	86.2624	86.2624	86.2624	Adults
deaths	61	2020-04-15	101.708	101.708	101.708	101.708	Adults
deaths	62	2020-04-16	118.018	118.018	118.018	118.018	Adults
deaths	63	2020-04-17	134.689	134.689	134.689	134.689	Adults
deaths	64	2020-04-18	151.256	151.256	151.256	151.256	Adults
deaths	65	2020-04-19	167.331	167.331	167.331	167.331	Adults
deaths	66	2020-04-20	182.615	182.615	182.615	182.615	Adults
deaths	67	2020-04-21	196.898	196.898	196.898	196.898	Adults
deaths	68	2020-04-22	210.05	210.05	210.05	210.05	Adults
deaths	69	2020-04-23	222.005	222.005	222.005	222.005	Adults
deaths	70	2020-04-24	232.749	232.749	232.749	232.749	Adults
deaths	71	2020-04-25	242.3	242.3	242.3	242.3	Adults
deaths	72	2020-04-26	250.711	250.711	250.711	250.711	Adults
deaths	73	2020-04-27	258.039	258.039	258.039	258.039	Adults
deaths	74	2020-04-28	264.365	264.365	264.365	264.365	Adults
deaths	75	2020-04-29	269.763	269.763	269.763	269.763	Adults
deaths	76	2020-04-30	274.316	274.316	274.316	274.316	Adults
deaths	77	2020-05-01	278.099	278.099	278.099	278.099	Adults
deaths	78	2020-05-02	281.187	281.187	281.187	281.187	Adults
deaths	79	2020-05-03	283.651	283.651	283.651	283.651	Adults
deaths	80	2020-05-04	285.554	285.554	285.554	285.554	Adults
deaths	81	2020-05-05	286.955	286.955	286.955	286.955	Adults
deaths	82	2020-05-06	287.906	287.906	287.906	287.906	Adults
deaths	83	2020-05-07	288.458	288.458	288.458	288.458	Adults
deaths	84	2020-05-08	288.653	288.653	288.653	288.653	Adults
deaths	85	2020-05-09	288.526	288.526	288.526	288.526	Adults
deaths	86	2020-05-10	288.115	288.115	288.115	288.115	Adults
deaths	87	2020-05-11	287.45	287.45	287.45	287.45	Adults
deaths	88	2020-05-12	286.555	286.555	286.555	286.555	Adults
deaths	89	2020-05-13	285.455	285.455	285.455	285.455	Adults
deaths	90	2020-05-14	284.172	284.172	284.172	284.172	Adults
deaths	91	2020-05-15	282.723	282.723	282.723	282.723	Adults
deaths	92	2020-05-16	281.124	281.124	281.124	281.124	Adults
deaths	93	2020-05-17	279.39	279.39	279.39	279.39	Adults
deaths	94	2020-05-18	277.535	277.535	277.535	277.535	Adults
deaths	95	2020-05-19	275.567	275.567	275.567	275.567	Adults
deaths	96	2020-05-20	273.499	273.499	273.499	273.499	Adults
deaths	97	2020-05-21	271.339	271.339	271.339	271.339	Adults
deaths	98	2020-05-22	269.096	269.096	269.096	269.096	Adults
deaths	99	2020-05-23	266.775	266.775	266.775	266.775	Adults
deaths	100	2020-05-24	264.385	264.385	264.385	264.385	Adults
deaths	101	2020-05-25	261.932	261.932	261.932	261.932	Adults
deaths	102	2020-05-26	259.419	259.419	259.419	259.419	Adults
deaths	103	2020-05-27	256.853	256.853	256.853	256.853	Adults
deaths	104	2020-05-28	254.239	254.239	254.239	254.239	Adults
deaths	105	2020-05-29	251.58	251.58	251.58	251.58	Adults
deaths	106	2020-05-30	248.881	248.881	248.881	248.881	Adults
deaths	107	2020-05-31	246.145	246.145	246.145	246.145	Adults
deaths	108	2020-06-01	243.376	243.376	243.376	243.376	Adults
deaths	109	2020-06-02	240.577	240.577	240.577	240.577	Adults
deaths	110	2020-06-03	237.751	237.751	237.751	237.751	Adults
deaths	111	2020-06-04	234.902	234.902	234.902	234.902	Adults
deaths	112	2020-06-05	232.032	232.032	232.032	232.032	Adults
deaths	113	2020-06-06	229.144	229.144	229.144	229.144	Adults
deaths	114	2020-06-07	226.24	226.24	226.24	226.24	Adults
deaths	115	2020-06-08	223.323	223.323	223.323	223.323	Adults
deaths	116	2020-06-09	220.396	220.396	220.396	220.396	Adults
deaths	117	2020-06-10	217.46	217.46	217.46	217.46	Adults
deaths	118	2020-06-11	214.518	214.518	214.518	214.518	Adults
deaths	119	2020-06-12	211.573	211.573	211.573	211.573	Adults
deaths	120	2020-06-13	208.625	208.625	208.625	208.625	Adults
deaths	121	2020-06-14	205.677	205.677	205.677	205.677	Adults
deaths	122	2020-06-15	202.732	202.732	202.732	202.732	Adults
deaths	123	2020-06-16	199.79	199.79	199.79	199.79	Adults
deaths	124	2020-06-17	196.853	196.853	196.853	196.853	Adults
deaths	125	2020-06-18	193.924	193.924	193.924	193.924	Adults
deaths	126	2020-06-19	191.003	191.003	191.003	191.003	Adults
deaths	127	2020-06-20	188.093	188.093	188.093	188.093	Adults
deaths	128	2020-06-21	185.195	185.195	185.195	185.195	Adults
deaths	129	2020-06-22	182.31	182.31	182.31	182.31	Adults
deaths	130	2020-06-23	179.439	179.439	179.439	179.439	Adults
deaths	131	2020-06-24	176.584	176.584	176.584	176.584	Adults
deaths	132	2020-06-25	173.747	173.747	173.747	173.747	Adults
deaths	133	2020-06-26	170.928	170.928	170.928	170.928	Adults
deaths	134	2020-06-27	168.128	168.128	168.128	168.128	Adults
deaths	135	2020-06-28	165.349	165.349	165.349	165.349	Adults
deaths	136	2020-06-29	162.591	162.591	162.591	162.591	Adults
deaths	137	2020-06-30	159.856	159.856	159.856	159.856	Adults
deaths	138	2020-07-01	157.144	157.144	157.144	157.144	Adults
deaths	139	2020-07-02	154.456	154.456	154.456	154.456	Adults
deaths	140	2020-07-03	151.793	151.793	151.793	151.793	Adults
deaths	141	2020-07-04	149.156	149.156	149.156	149.156	Adults
deaths	142	2020-07-05	146.545	146.545	146.545	146.545	Adults
deaths	143	2020-07-06	143.961	143.961	143.961	143.961	Adults
deaths	144	2020-07-07	141.405	141.405	141.405	141.405	Adults
deaths	145	2020-07-08	138.877	138.877	138.877	138.877	Adults
deaths	146	2020-07-09	136.378	136.378	136.378	136.378	Adults
deaths	147	2020-07-10	133.908	133.908	133.908	133.908	Adults
deaths	148	2020-07-11	131.467	131.467	131.467	131.467	Adults
deaths	149	2020-07-12	129.057	129.057	129.057	129.057	Adults
deaths	150	2020-07-13	126.676	126.676	126.676	126.676	Adults
deaths	151	2020-07-14	124.326	124.326	124.326	124.326	Adults
deaths	152	2020-07-15	122.007	122.007	122.007	122.007	Adults
deaths	153	2020-07-16	119.719	119.719	119.719	119.719	Adults
deaths	154	2020-07-17	117.462	117.462	117.462	117.462	Adults
deaths	155	2020-07-18	115.236	115.236	115.236	115.236	Adults
deaths	156	2020-07-19	113.042	113.042	113.042	113.042	Adults
deaths	157	2020-07-20	110.879	110.879	110.879	110.879	Adults
deaths	158	2020-07-21	108.748	108.748	108.748	108.748	Adults
deaths	159	2020-07-22	106.649	106.649	106.649	106.649	Adults
deaths	160	2020-07-23	104.581	104.581	104.581	104.581	Adults
deaths	161	2020-07-24	102.545	102.545	102.545	102.545	Adults
deaths	162	2020-07-25	100.541	100.541	100.541	100.541	Adults
deaths	163	2020-07-26	98.5675	98.5675	98.5675	98.5675	Adults
deaths	164	2020-07-27	96.6258	96.6258	96.6258	96.6258	Adults
deaths	165	2020-07-28	94.7155	94.7155	94.7155	94.7155	Adults
deaths	166	2020-07-29	92.8363	92.8363	92.8363	92.8363	Adults
deaths	167	2020-07-30	90.9881	90.9881	90.9881	90.9881	Adults
deaths	168	2020-07-31	89.1707	89.1707	89.1707	89.1707	Adults
deaths	169	2020-08-01	87.384	87.384	87.384	87.384	Adults
deaths	170	2020-08-02	85.6277	85.6277	85.6277	85.6277	Adults
deaths	171	2020-08-03	83.9016	83.9016	83.9016	83.9016	Adults
deaths	172	2020-08-04	82.2055	82.2055	82.2055	82.2055	Adults
deaths	173	2020-08-05	80.5391	80.5391	80.5391	80.5391	Adults
deaths	174	2020-08-06	78.9022	78.9022	78.9022	78.9022	Adults
deaths	175	2020-08-07	77.2945	77.2945	77.2945	77.2945	Adults
deaths	176	2020-08-08	75.7157	75.7157	75.7157	75.7157	Adults
deaths	177	2020-08-09	74.1656	74.1656	74.1656	74.1656	Adults
deaths	178	2020-08-10	72.6437	72.6437	72.6437	72.6437	Adults
deaths	179	2020-08-11	71.1498	71.1498	71.1498	71.1498	Adults
deaths	180	2020-08-12	69.6837	69.6837	69.6837	69.6837	Adults
deaths	181	2020-08-13	68.245	68.245	68.245	68.245	Adults
deaths	182	2020-08-14	66.8333	66.8333	66.8333	66.8333	Adults
deaths	183	2020-08-15	65.4482	65.4482	65.4482	65.4482	Adults
deaths	184	2020-08-16	64.0896	64.0896	64.0896	64.0896	Adults
deaths	185	2020-08-17	62.757	62.757	62.757	62.757	Adults
deaths	186	2020-08-18	61.45	61.45	61.45	61.45	Adults
deaths	187	2020-08-19	60.1684	60.1684	60.1684	60.1684	Adults
deaths	188	2020-08-20	58.9117	58.9117	58.9117	58.9117	Adults
deaths	189	2020-08-21	57.6797	57.6797	57.6797	57.6797	Adults
deaths	190	2020-08-22	56.4719	56.4719	56.4719	56.4719	Adults
deaths	191	2020-08-23	55.288	55.288	55.288	55.288	Adults
deaths	192	2020-08-24	54.1276	54.1276	54.1276	54.1276	Adults
deaths	193	2020-08-25	52.9903	52.9903	52.9903	52.9903	Adults
deaths	194	2020-08-26	51.8759	51.8759	51.8759	51.8759	Adults
deaths	195	2020-08-27	50.784	50.784	50.784	50.784	Adults
deaths	196	2020-08-28	49.7141	49.7141	49.7141	49.7141	Adults
deaths	197	2020-08-29	48.6659	48.6659	48.6659	48.6659	Adults
deaths	198	2020-08-30	47.6391	47.6391	47.6391	47.6391	Adults
deaths	199	2020-08-31	46.6333	46.6333	46.6333	46.6333	Adults
deaths	200	2020-09-01	45.6481	45.6481	45.6481	45.6481	Adults
deaths	201	2020-09-02	44.6832	44.6832	44.6832	44.6832	Adults
deaths	202	2020-09-03	43.7386	43.7386	43.7386	43.7386	Adults
deaths	203	2020-09-04	42.817	42.817	42.817	42.817	Adults
deaths	204	2020-09-05	41.9279	41.9279	41.9279	41.9279	Adults
deaths	205	2020-09-06	41.0886	41.0886	41.0886	41.0886	Adults
deaths	206	2020-09-07	40.3218	40.3218	40.3218	40.3218	Adults
deaths	207	2020-09-08	39.6512	39.6512	39.6512	39.6512	Adults
deaths	208	2020-09-09	39.0985	39.0985	39.0985	39.0985	Adults
deaths	209	2020-09-10	38.681	38.681	38.681	38.681	Adults
deaths	210	2020-09-11	38.4113	38.4113	38.4113	38.4113	Adults
deaths	211	2020-09-12	38.2969	38.2969	38.2969	38.2969	Adults
deaths	212	2020-09-13	38.3411	38.3411	38.3411	38.3411	Adults
deaths	213	2020-09-14	38.544	38.544	38.544	38.544	Adults
deaths	214	2020-09-15	38.9033	38.9033	38.9033	38.9033	Adults
deaths	215	2020-09-16	39.4147	39.4147	39.4147	39.4147	Adults
deaths	216	2020-09-17	40.0732	40.0732	40.0732	40.0732	Adults
deaths	217	2020-09-18	40.8736	40.8736	40.8736	40.8736	Adults
deaths	218	2020-09-19	41.8098	41.8098	41.8098	41.8098	Adults
deaths	219	2020-09-20	42.8769	42.8769	42.8769	42.8769	Adults
deaths	220	2020-09-21	44.0698	44.0698	44.0698	44.0698	Adults
deaths	221	2020-09-22	45.384	45.384	45.384	45.384	Adults
deaths	222	2020-09-23	46.8157	46.8157	46.8157	46.8157	Adults
deaths	223	2020-09-24	48.362	48.362	48.362	48.362	Adults
deaths	224	2020-09-25	50.0202	50.0202	50.0202	50.0202	Adults
deaths	225	2020-09-26	51.7884	51.7884	51.7884	51.7884	Adults
deaths	226	2020-09-27	53.6653	53.6653	53.6653	53.6653	Adults
deaths	227	2020-09-28	55.6505	55.6505	55.6505	55.6505	Adults
deaths	228	2020-09-29	57.7439	57.7439	57.7439	57.7439	Adults
deaths	229	2020-09-30	59.9455	59.9455	59.9455	59.9455	Adults
deaths	230	2020-10-01	62.2565	62.2565	62.2565	62.2565	Adults
deaths	231	2020-10-02	64.6783	64.6783	64.6783	64.6783	Adults
deaths	232	2020-10-03	67.2124	67.2124	67.2124	67.2124	Adults
deaths	233	2020-10-04	69.8607	69.8607	69.8607	69.8607	Adults
deaths	234	2020-10-05	72.6261	72.6261	72.6261	72.6261	Adults
deaths	235	2020-10-06	75.5112	75.5112	75.5112	75.5112	Adults
deaths	236	2020-10-07	78.5187	78.5187	78.5187	78.5187	Adults
deaths	237	2020-10-08	81.6521	81.6521	81.6521	81.6521	Adults
deaths	238	2020-10-09	84.9151	84.9151	84.9151	84.9151	Adults
deaths	239	2020-10-10	88.3112	88.3112	88.3112	88.3112	Adults
deaths	240	2020-10-11	91.8444	91.8444	91.8444	91.8444	Adults
deaths	241	2020-10-12	95.5191	95.5191	95.5191	95.5191	Adults
deaths	242	2020-10-13	99.3394	99.3394	99.3394	99.3394	Adults
deaths	243	2020-10-14	103.31	103.31	103.31	103.31	Adults
deaths	244	2020-10-15	107.435	107.435	107.435	107.435	Adults
deaths	245	2020-10-16	111.721	111.721	111.721	111.721	Adults
deaths	246	2020-10-17	116.171	116.171	116.171	116.171	Adults
deaths	247	2020-10-18	120.79	120.79	120.79	120.79	Adults
deaths	248	2020-10-19	125.585	125.585	125.585	125.585	Adults
deaths	249	2020-10-20	130.56	130.56	130.56	130.56	Adults
deaths	250	2020-10-21	135.721	135.721	135.721	135.721	Adults
deaths	251	2020-10-22	141.073	141.073	141.073	141.073	Adults
deaths	252	2020-10-23	146.622	146.622	146.622	146.622	Adults
deaths	253	2020-10-24	152.372	152.372	152.372	152.372	Adults
deaths	254	2020-10-25	158.331	158.331	158.331	158.331	Adults
deaths	255	2020-10-26	164.503	164.503	164.503	164.503	Adults
deaths	256	2020-10-27	170.895	170.895	170.895	170.895	Adults
deaths	257	2020-10-28	177.511	177.511	177.511	177.511	Adults
deaths	258	2020-10-29	184.357	184.357	184.357	184.357	Adults
deaths	259	2020-10-30	191.439	191.439	191.439	191.439	Adults
deaths	260	2020-10-31	198.762	198.762	198.762	198.762	Adults
deaths	261	2020-11-01	206.332	206.332	206.332	206.332	Adults
deaths	262	2020-11-02	214.153	214.153	214.153	214.153	Adults
deaths	263	2020-11-03	222.231	222.231	222.231	222.231	Adults
deaths	264	2020-11-04	230.57	230.57	230.57	230.57	Adults
deaths	265	2020-11-05	239.174	239.174	239.174	239.174	Adults
deaths	266	2020-11-06	248.049	248.049	248.049	248.049	Adults
deaths	267	2020-11-07	257.198	257.198	257.198	257.198	Adults
deaths	268	2020-11-08	266.624	266.624	266.624	266.624	Adults
deaths	269	2020-11-09	276.332	276.332	276.332	276.332	Adults
deaths	270	2020-11-10	286.322	286.322	286.322	286.322	Adults
deaths	271	2020-11-11	296.599	296.599	296.599	296.599	Adults
deaths	272	2020-11-12	307.163	307.163	307.163	307.163	Adults
deaths	273	2020-11-13	318.015	318.015	318.015	318.015	Adults
deaths	274	2020-11-14	329.158	329.158	329.158	329.158	Adults
deaths	275	2020-11-15	340.589	340.589	340.589	340.589	Adults
deaths	276	2020-11-16	352.308	352.308	352.308	352.308	Adults
deaths	277	2020-11-17	364.314	364.314	364.314	364.314	Adults
deaths	278	2020-11-18	376.604	376.604	376.604	376.604	Adults
deaths	279	2020-11-19	389.175	389.175	389.175	389.175	Adults
deaths	280	2020-11-20	402.023	402.023	402.023	402.023	Adults
deaths	281	2020-11-21	415.141	415.141	415.141	415.141	Adults
deaths	282	2020-11-22	428.524	428.524	428.524	428.524	Adults
deaths	283	2020-11-23	442.165	442.165	442.165	442.165	Adults
deaths	284	2020-11-24	456.054	456.054	456.054	456.054	Adults
deaths	285	2020-11-25	470.182	470.182	470.182	470.182	Adults
deaths	286	2020-11-26	484.538	484.538	484.538	484.538	Adults
deaths	287	2020-11-27	499.11	499.11	499.11	499.11	Adults
deaths	288	2020-11-28	513.883	513.883	513.883	513.883	Adults
deaths	289	2020-11-29	528.843	528.843	528.843	528.843	Adults
deaths	290	2020-11-30	543.974	543.974	543.974	543.974	Adults
deaths	291	2020-12-01	559.259	559.259	559.259	559.259	Adults
deaths	292	2020-12-02	574.677	574.677	574.677	574.677	Adults
deaths	293	2020-12-03	590.209	590.209	590.209	590.209	Adults
deaths	294	2020-12-04	605.832	605.832	605.832	605.832	Adults
deaths	295	2020-12-05	621.525	621.525	621.525	621.525	Adults
deaths	296	2020-12-06	637.262	637.262	637.262	637.262	Adults
deaths	297	2020-12-07	653.017	653.017	653.017	653.017	Adults
deaths	298	2020-12-08	668.765	668.765	668.765	668.765	Adults
deaths	299	2020-12-09	684.476	684.476	684.476	684.476	Adults
deaths	300	2020-12-10	700.121	700.121	700.121	700.121	Adults
deaths	301	2020-12-11	715.671	715.671	715.671	715.671	Adults
deaths	302	2020-12-12	731.094	731.094	731.094	731.094	Adults
deaths	303	2020-12-13	746.358	746.358	746.358	746.358	Adults
deaths	304	2020-12-14	761.431	761.431	761.431	761.431	Adults
deaths	305	2020-12-15	776.279	776.279	776.279	776.279	Adults
deaths	306	2020-12-16	790.869	790.869	790.869	790.869	Adults
deaths	307	2020-12-17	805.167	805.167	805.167	805.167	Adults
deaths	308	2020-12-18	819.138	819.138	819.138	819.138	Adults
deaths	309	2020-12-19	832.748	832.748	832.748	832.748	Adults
deaths	310	2020-12-20	845.964	845.964	845.964	845.964	Adults
deaths	311	2020-12-21	858.752	858.752	858.752	858.752	Adults
deaths	312	2020-12-22	871.079	871.079	871.079	871.079	Adults
deaths	313	2020-12-23	882.912	882.912	882.912	882.912	Adults
deaths	314	2020-12-24	894.22	894.22	894.22	894.22	Adults
deaths	315	2020-12-25	904.973	904.973	904.973	904.973	Adults
deaths	316	2020-12-26	915.14	915.14	915.14	915.14	Adults
deaths	317	2020-12-27	924.695	924.695	924.695	924.695	Adults
deaths	318	2020-12-28	933.61	933.61	933.61	933.61	Adults
deaths	319	2020-12-29	941.861	941.861	941.861	941.861	Adults
deaths	320	2020-12-30	949.425	949.425	949.425	949.425	Adults
deaths	321	2020-12-31	956.282	956.282	956.282	956.282	Adults
deaths	322	2021-01-01	962.412	962.412	962.412	962.412	Adults
deaths	323	2021-01-02	967.799	967.799	967.799	967.799	Adults
deaths	324	2021-01-03	972.427	972.427	972.427	972.427	Adults
deaths	325	2021-01-04	976.281	976.281	976.281	976.281	Adults
deaths	326	2021-01-05	979.344	979.344	979.344	979.344	Adults
deaths	327	2021-01-06	981.596	981.596	981.596	981.596	Adults
deaths	328	2021-01-07	983.014	983.014	983.014	983.014	Adults
deaths	329	2021-01-08	983.569	983.569	983.569	983.569	Adults
deaths	330	2021-01-09	983.229	983.229	983.229	983.229	Adults
deaths	331	2021-01-10	981.961	981.961	981.961	981.961	Adults
deaths	332	2021-01-11	979.728	979.728	979.728	979.728	Adults
deaths	333	2021-01-12	976.497	976.497	976.497	976.497	Adults
deaths	334	2021-01-13	972.233	972.233	972.233	972.233	Adults
deaths	335	2021-01-14	966.908	966.908	966.908	966.908	Adults
deaths	336	2021-01-15	960.498	960.498	960.498	960.498	Adults
deaths	337	2021-01-16	952.988	952.988	952.988	952.988	Adults
deaths	338	2021-01-17	944.369	944.369	944.369	944.369	Adults
deaths	339	2021-01-18	934.641	934.641	934.64	934.642	Adults
deaths	340	2021-01-19	923.815	923.814	923.811	923.817	Adults
deaths	341	2021-01-20	911.913	911.908	911.899	911.916	Adults
deaths	342	2021-01-21	898.967	898.958	898.932	898.974	Adults
deaths	343	2021-01-22	885.023	885.005	884.948	885.037	Adults
deaths	344	2021-01-23	870.136	870.105	869.995	870.16	Adults
deaths	345	2021-01-24	854.372	854.323	854.13	854.409	Adults
deaths	346	2021-01-25	837.806	837.731	837.419	837.86	Adults
deaths	347	2021-01-26	820.516	820.41	819.938	820.592	Adults
deaths	348	2021-01-27	802.589	802.445	801.77	802.691	Adults
deaths	349	2021-01-28	784.112	783.924	782.999	784.245	Adults
deaths	350	2021-01-29	765.175	764.936	763.717	765.342	Adults
deaths	351	2021-01-30	745.865	745.571	744.015	746.07	Adults
deaths	352	2021-01-31	726.27	725.915	723.984	726.516	Adults
deaths	353	2021-02-01	706.473	706.053	703.712	706.763	Adults
deaths	354	2021-02-02	686.554	686.065	683.287	686.89	Adults
deaths	355	2021-02-03	666.588	666.029	662.79	666.971	Adults
deaths	356	2021-02-04	646.646	646.014	642.298	647.077	Adults
deaths	357	2021-02-05	626.791	626.086	621.883	627.271	Adults
deaths	358	2021-02-06	607.083	606.305	601.609	607.611	Adults
deaths	359	2021-02-07	587.573	586.724	581.536	588.149	Adults
deaths	360	2021-02-08	568.309	567.39	561.718	568.932	Adults
deaths	361	2021-02-09	549.332	548.345	542.201	549.999	Adults
deaths	362	2021-02-10	530.677	529.626	523.027	531.385	Adults
deaths	363	2021-02-11	512.372	511.262	504.23	513.12	Adults
deaths	364	2021-02-12	494.445	493.278	485.839	495.229	Adults
deaths	365	2021-02-13	476.914	475.696	467.879	477.731	Adults
deaths	366	2021-02-14	459.796	458.533	450.368	460.643	Adults
deaths	367	2021-02-15	443.104	441.799	433.322	443.977	Adults
deaths	368	2021-02-16	426.846	425.506	416.751	427.743	Adults
deaths	369	2021-02-17	411.03	409.659	400.662	411.947	Adults
deaths	370	2021-02-18	395.659	394.262	385.057	396.593	Adults
deaths	371	2021-02-19	380.736	379.316	369.939	381.683	Adults
deaths	372	2021-02-20	366.259	364.821	355.304	367.218	Adults
deaths	373	2021-02-21	352.227	350.776	341.149	353.195	Adults
deaths	374	2021-02-22	338.637	337.176	327.469	339.611	Adults
deaths	375	2021-02-23	325.484	324.017	314.256	326.462	Adults
deaths	376	2021-02-24	312.762	311.292	301.503	313.742	Adults
deaths	377	2021-02-25	300.466	298.996	289.2	301.445	Adults
deaths	378	2021-02-26	288.586	287.12	277.339	289.563	Adults
deaths	379	2021-02-27	277.116	275.656	265.908	278.088	Adults
deaths	380	2021-02-28	266.047	264.595	254.898	267.013	Adults
deaths	381	2021-03-01	255.369	253.928	244.298	256.328	Adults
deaths	382	2021-03-02	245.073	243.645	234.097	246.023	Adults
deaths	383	2021-03-03	235.15	233.737	224.284	236.09	Adults
deaths	384	2021-03-04	225.59	224.194	214.847	226.519	Adults
deaths	385	2021-03-05	216.383	215.005	205.775	217.3	Adults
deaths	386	2021-03-06	207.52	206.161	197.058	208.425	Adults
deaths	387	2021-03-07	198.991	197.651	188.683	199.882	Adults
deaths	388	2021-03-08	190.786	189.467	180.641	191.664	Adults
deaths	389	2021-03-09	182.896	181.597	172.918	183.76	Adults
deaths	390	2021-03-10	175.31	174.034	165.506	176.161	Adults
deaths	391	2021-03-11	168.021	166.766	158.392	168.857	Adults
deaths	392	2021-03-12	161.018	159.785	151.567	161.839	Adults
deaths	393	2021-03-13	154.292	153.081	145.021	155.098	Adults
deaths	394	2021-03-14	147.833	146.645	138.743	148.625	Adults
deaths	395	2021-03-15	141.634	140.468	132.723	142.41	Adults
deaths	396	2021-03-16	135.684	134.542	126.954	136.445	Adults
deaths	397	2021-03-17	129.975	128.856	121.424	130.721	Adults
deaths	398	2021-03-18	124.499	123.403	116.126	125.229	Adults
deaths	399	2021-03-19	119.247	118.174	111.052	119.961	Adults
deaths	400	2021-03-20	114.21	113.161	106.192	114.91	Adults
deaths	401	2021-03-21	109.382	108.356	101.54	110.066	Adults
deaths	402	2021-03-22	104.754	103.751	97.0859	105.423	Adults
deaths	403	2021-03-23	100.318	99.3385	92.8235	100.973	Adults
deaths	404	2021-03-24	96.0683	95.1113	88.745	96.708	Adults
deaths	405	2021-03-25	91.9966	91.0622	84.8433	92.6219	Adults
deaths	406	2021-03-26	88.0965	87.1843	81.1111	88.7075	Adults
deaths	407	2021-03-27	84.361	83.4709	77.5418	84.958	Adults
deaths	408	2021-03-28	80.7839	79.9156	74.1286	81.367	Adults
deaths	409	2021-03-29	77.3588	76.5121	70.865	77.9281	Adults
deaths	410	2021-03-30	74.0796	73.2542	67.7448	74.6354	Adults
deaths	411	2021-03-31	70.9404	70.1361	64.762	71.4827	Adults
deaths	412	2021-04-01	67.9356	67.152	61.9106	68.4646	Adults
deaths	413	2021-04-02	65.0595	64.2965	59.1852	65.5754	Adults
deaths	414	2021-04-03	62.3069	61.5642	56.5803	62.8099	Adults
deaths	415	2021-04-04	59.6726	58.9499	54.0907	60.163	Adults
deaths	416	2021-04-05	57.1518	56.4488	51.7116	57.6298	Adults
deaths	417	2021-04-06	54.7397	54.056	49.4381	55.2055	Adults
deaths	418	2021-04-07	52.4317	51.767	47.2659	52.8856	Adults
deaths	419	2021-04-08	50.2235	49.5774	45.1905	50.6657	Adults
deaths	420	2021-04-09	48.1109	47.483	43.2077	48.5418	Adults
deaths	421	2021-04-10	46.0899	45.4797	41.3137	46.5096	Adults
deaths	422	2021-04-11	44.1565	43.5636	39.5045	44.5654	Adults
deaths	423	2021-04-12	42.3071	41.7311	37.7764	42.7054	Adults
deaths	424	2021-04-13	40.538	39.9786	36.1261	40.9259	Adults
deaths	425	2021-04-14	38.8458	38.3025	34.5499	39.2235	Adults
deaths	426	2021-04-15	37.2272	36.6996	33.0447	37.5949	Adults
deaths	427	2021-04-16	35.6789	35.1668	31.6074	36.0368	Adults
deaths	428	2021-04-17	34.198	33.7009	30.2348	34.5461	Adults
deaths	429	2021-04-18	32.7813	32.299	28.9242	33.1199	Adults
deaths	430	2021-04-19	31.4261	30.9582	27.6727	31.7553	Adults
deaths	431	2021-04-20	30.1297	29.6759	26.4776	30.4497	Adults
deaths	432	2021-04-21	28.8895	28.4495	25.3363	29.2004	Adults
deaths	433	2021-04-22	27.7028	27.2765	24.2465	28.0048	Adults
deaths	434	2021-04-23	26.5675	26.1543	23.2057	26.8607	Adults
deaths	435	2021-04-24	25.4811	25.0809	22.2117	25.7657	Adults
deaths	436	2021-04-25	24.4415	24.054	21.2623	24.7176	Adults
deaths	437	2021-04-26	23.4466	23.0715	20.3555	23.7144	Adults
deaths	438	2021-04-27	22.4944	22.1314	19.4894	22.7541	Adults
deaths	439	2021-04-28	21.583	21.2318	18.6621	21.8348	Adults
deaths	440	2021-04-29	20.7106	20.3708	17.8719	20.9546	Adults
deaths	441	2021-04-30	19.8755	19.5469	17.117	20.1117	Adults
deaths	442	2021-05-01	19.0759	18.7582	16.3958	19.3047	Adults
deaths	443	2021-05-02	18.3102	18.0032	15.7069	18.5317	Adults
deaths	444	2021-05-03	17.5771	17.2804	15.0488	17.7915	Adults
deaths	445	2021-05-04	16.875	16.5884	14.42	17.0824	Adults
deaths	446	2021-05-05	16.2025	15.9257	13.8193	16.4031	Adults
deaths	447	2021-05-06	15.5584	15.2911	13.2454	15.7524	Adults
deaths	448	2021-05-07	14.9413	14.6833	12.697	15.1289	Adults
deaths	449	2021-05-08	14.3502	14.1011	12.173	14.5315	Adults
deaths	450	2021-05-09	13.7838	13.5434	11.6723	13.959	Adults
deaths	451	2021-05-10	13.241	13.0091	11.1937	13.4103	Adults
deaths	452	2021-05-11	12.7208	12.4971	10.7363	12.8844	Adults
deaths	453	2021-05-12	12.2223	12.0066	10.2991	12.3803	Adults
deaths	454	2021-05-13	11.7445	11.5364	9.88115	11.897	Adults
deaths	455	2021-05-14	11.2864	11.0857	9.4815	11.4335	Adults
deaths	456	2021-05-15	10.8472	10.6538	9.09933	10.9891	Adults
deaths	457	2021-05-16	10.426	10.2397	8.73381	10.5629	Adults
deaths	458	2021-05-17	10.0222	9.8426	8.38417	10.1541	Adults
deaths	459	2021-05-18	9.63479	9.46184	8.04965	9.76182	Adults
deaths	460	2021-05-19	9.26318	9.09667	7.72955	9.38544	Adults
deaths	461	2021-05-20	8.90664	8.74639	7.4232	9.02424	Adults
deaths	462	2021-05-21	8.56451	8.41035	7.12996	8.67755	Adults
deaths	463	2021-05-22	8.23614	8.08791	6.84922	8.34472	Adults
deaths	464	2021-05-23	7.92094	7.77848	6.58041	8.02516	Adults
deaths	465	2021-05-24	7.61833	7.48148	6.32299	7.7183	Adults
deaths	466	2021-05-25	7.32776	7.19636	6.07643	7.42357	Adults
deaths	467	2021-05-26	7.0487	6.9226	5.84024	7.14046	Adults
deaths	468	2021-05-27	6.78066	6.6597	5.61396	6.86848	Adults
deaths	469	2021-05-28	6.52316	6.4072	5.39714	6.60715	Adults
deaths	470	2021-05-29	6.27576	6.16464	5.18936	6.35602	Adults
deaths	471	2021-05-30	6.03802	5.9316	4.9902	6.11467	Adults
deaths	472	2021-05-31	5.80953	5.70767	4.79929	5.88268	Adults
deaths	473	2021-06-01	5.58992	5.49246	4.61627	5.65968	Adults
deaths	474	2021-06-02	5.3788	5.2856	4.44076	5.44529	Adults
deaths	475	2021-06-03	5.17583	5.08674	4.27246	5.23917	Adults
deaths	476	2021-06-04	4.98068	4.89556	4.11102	5.04097	Adults
deaths	477	2021-06-05	4.79302	4.71172	3.95616	4.8504	Adults
deaths	478	2021-06-06	4.61256	4.53494	3.80756	4.66713	Adults
deaths	479	2021-06-07	4.439	4.36492	3.66497	4.49089	Adults
deaths	480	2021-06-08	4.27207	4.2014	3.52811	4.32139	Adults
deaths	481	2021-06-09	4.11151	4.0441	3.39673	4.15838	Adults
deaths	482	2021-06-10	3.95708	3.89279	3.27058	4.00159	Adults
deaths	483	2021-06-11	3.80852	3.74722	3.14945	3.85079	Adults
deaths	484	2021-06-12	3.66561	3.60718	3.03311	3.70574	Adults
deaths	485	2021-06-13	3.52814	3.47245	2.92136	3.56623	Adults
deaths	486	2021-06-14	3.39588	3.34281	2.814	3.43203	Adults
deaths	487	2021-06-15	3.26865	3.21808	2.71085	3.30294	Adults
deaths	488	2021-06-16	3.14624	3.09806	2.61173	3.17878	Adults
deaths	489	2021-06-17	3.02848	2.98258	2.51647	3.05934	Adults
deaths	490	2021-06-18	2.91517	2.87145	2.42491	2.94444	Adults
deaths	491	2021-06-19	2.80617	2.76452	2.33689	2.83392	Adults
deaths	492	2021-06-20	2.70129	2.66162	2.25227	2.72761	Adults
deaths	493	2021-06-21	2.60038	2.5626	2.17091	2.62535	Adults
deaths	494	2021-06-22	2.5033	2.46731	2.09267	2.52697	Adults
deaths	495	2021-06-23	2.40989	2.37561	2.01742	2.43234	Adults
deaths	496	2021-06-24	2.32002	2.28736	1.94504	2.34132	Adults
deaths	497	2021-06-25	2.23355	2.20244	1.8754	2.25375	Adults
deaths	498	2021-06-26	2.15036	2.12072	1.80839	2.16952	Adults
deaths	499	2021-06-27	2.07031	2.04207	1.7439	2.08849	Adults
deaths	500	2021-06-28	1.9933	1.96638	1.68183	2.01055	Adults
deaths	501	2021-06-29	1.9192	1.89355	1.62207	1.93557	Adults
deaths	502	2021-06-30	1.84791	1.82345	1.56453	1.86344	Adults
deaths	503	2021-07-01	1.77932	1.756	1.5091	1.79405	Adults
deaths	504	2021-07-02	1.71332	1.69109	1.45572	1.7273	Adults
deaths	505	2021-07-03	1.64982	1.62861	1.40428	1.66309	Adults
deaths	506	2021-07-04	1.58872	1.5685	1.35472	1.60132	Adults
deaths	507	2021-07-05	1.52993	1.51064	1.30695	1.54189	Adults
deaths	508	2021-07-06	1.47336	1.45496	1.26091	1.48471	Adults
deaths	509	2021-07-07	1.41894	1.40138	1.21652	1.42971	Adults
deaths	510	2021-07-08	1.36656	1.34981	1.17373	1.37678	Adults
deaths	511	2021-07-09	1.31617	1.30018	1.13247	1.32586	Adults
deaths	512	2021-07-10	1.26768	1.25242	1.09268	1.27687	Adults
deaths	513	2021-07-11	1.22101	1.20645	1.05431	1.22972	Adults
deaths	514	2021-07-12	1.17611	1.1622	1.01731	1.18436	Adults
deaths	515	2021-07-13	1.13289	1.11962	0.981618	1.1407	Adults
deaths	516	2021-07-14	1.0913	1.07864	0.947195	1.09868	Adults
deaths	517	2021-07-15	1.05127	1.03919	0.913992	1.05824	Adults
deaths	518	2021-07-16	1.01274	1.00122	0.881965	1.01932	Adults
deaths	519	2021-07-17	0.975657	0.964674	0.851071	0.981852	Adults
deaths	520	2021-07-18	0.93996	0.929491	0.82127	0.945783	Adults
deaths	521	2021-07-19	0.905595	0.895622	0.792522	0.911056	Adults
deaths	522	2021-07-20	0.872511	0.863016	0.764789	0.877618	Adults
deaths	523	2021-07-21	0.840658	0.831624	0.738035	0.845417	Adults
deaths	524	2021-07-22	0.809988	0.801399	0.712224	0.814404	Adults
deaths	525	2021-07-23	0.780454	0.772296	0.687322	0.78453	Adults
deaths	526	2021-07-24	0.75201	0.744272	0.663297	0.755749	Adults
deaths	527	2021-07-25	0.724614	0.717285	0.640118	0.728017	Adults
deaths	528	2021-07-26	0.698224	0.691294	0.617753	0.701291	Adults
deaths	529	2021-07-27	0.672799	0.666261	0.596174	0.67553	Adults
deaths	530	2021-07-28	0.648301	0.642147	0.575352	0.650695	Adults
deaths	531	2021-07-29	0.624691	0.618917	0.555262	0.626749	Adults
deaths	532	2021-07-30	0.601934	0.596536	0.535877	0.603656	Adults
deaths	533	2021-07-31	0.579995	0.574969	0.517173	0.581383	Adults
deaths	534	2021-08-01	0.558841	0.554184	0.499125	0.559898	Adults
deaths	535	2021-08-02	0.53844	0.534151	0.481712	0.539171	Adults
deaths	536	2021-08-03	0.518762	0.514837	0.46491	0.519174	Adults
deaths	537	2021-08-04	0.499777	0.496215	0.448699	0.499881	Adults
deaths	538	2021-08-05	0.481459	0.478255	0.433058	0.481267	Adults
deaths	539	2021-08-06	0.463782	0.460932	0.417967	0.463308	Adults
deaths	540	2021-08-07	0.446722	0.44422	0.403407	0.445983	Adults
deaths	541	2021-08-08	0.430255	0.428093	0.38936	0.429271	Adults
deaths	542	2021-08-09	0.414361	0.412529	0.375809	0.413152	Adults
deaths	543	2021-08-10	0.399019	0.397506	0.362734	0.397607	Adults
deaths	544	2021-08-11	0.38421	0.383002	0.350121	0.38262	Adults
deaths	545	2021-08-12	0.369916	0.368998	0.337953	0.368173	Adults
deaths	546	2021-08-13	0.356122	0.355476	0.326214	0.35425	Adults
deaths	547	2021-08-14	0.342811	0.342418	0.314889	0.340835	Adults
deaths	548	2021-08-15	0.329968	0.329809	0.303965	0.327914	Adults
deaths	549	2021-08-16	0.31758	0.317632	0.293425	0.315471	Adults
deaths	550	2021-08-17	0.305633	0.305875	0.283258	0.303493	Adults
deaths	551	2021-08-18	0.294114	0.294523	0.27345	0.291966	Adults
deaths	552	2021-08-19	0.283011	0.283564	0.263988	0.280875	Adults
deaths	553	2021-08-20	0.272311	0.272986	0.25486	0.270208	Adults
deaths	554	2021-08-21	0.262004	0.262779	0.246054	0.259951	Adults
deaths	555	2021-08-22	0.252078	0.252931	0.237559	0.250091	Adults
deaths	556	2021-08-23	0.242522	0.243432	0.229365	0.240616	Adults
deaths	557	2021-08-24	0.233325	0.234273	0.221461	0.231513	Adults
deaths	558	2021-08-25	0.224483	0.225451	0.213843	0.222776	Adults
deaths	559	2021-08-26	0.215997	0.216968	0.206513	0.214404	Adults
deaths	560	2021-08-27	0.207874	0.208831	0.199479	0.206403	Adults
deaths	561	2021-08-28	0.200121	0.201052	0.192752	0.19878	Adults
deaths	562	2021-08-29	0.192747	0.193637	0.18634	0.191539	Adults
deaths	563	2021-08-30	0.185754	0.186592	0.18025	0.184685	Adults
deaths	564	2021-08-31	0.17914	0.179916	0.17448	0.178212	Adults
deaths	565	2021-09-01	0.172898	0.173602	0.169026	0.172114	Adults
deaths	566	2021-09-02	0.167016	0.167642	0.163879	0.166377	Adults
deaths	567	2021-09-03	0.16148	0.16202	0.159026	0.160986	Adults
deaths	568	2021-09-04	0.15627	0.156719	0.15445	0.155921	Adults
deaths	569	2021-09-05	0.151368	0.151722	0.150135	0.151164	Adults
deaths	570	2021-09-06	0.146754	0.147009	0.146063	0.146693	Adults
deaths	571	2021-09-07	0.142408	0.14256	0.142215	0.142487	Adults
deaths	572	2021-09-08	0.13831	0.138358	0.138573	0.138528	Adults
deaths	573	2021-09-09	0.134441	0.134384	0.135122	0.134795	Adults
deaths	574	2021-09-10	0.130784	0.130621	0.131843	0.131272	Adults
deaths	575	2021-09-11	0.127322	0.127052	0.128724	0.12794	Adults
deaths	576	2021-09-12	0.124039	0.123664	0.12575	0.124785	Adults
deaths	577	2021-09-13	0.120923	0.120442	0.122908	0.121792	Adults
deaths	578	2021-09-14	0.117959	0.117375	0.120187	0.118948	Adults
deaths	579	2021-09-15	0.115136	0.11445	0.117577	0.116242	Adults
deaths	580	2021-09-16	0.112444	0.111657	0.115068	0.113664	Adults
deaths	581	2021-09-17	0.109873	0.108988	0.112653	0.111202	Adults
deaths	582	2021-09-18	0.107415	0.106433	0.110324	0.10885	Adults
deaths	583	2021-09-19	0.105061	0.103985	0.108075	0.106598	Adults
deaths	584	2021-09-20	0.102804	0.101638	0.105899	0.10444	Adults
deaths	585	2021-09-21	0.100639	0.0993835	0.103791	0.10237	Adults
deaths	586	2021-09-22	0.0985585	0.0972174	0.101747	0.100381	Adults
deaths	587	2021-09-23	0.0965585	0.0951342	0.099763	0.0984694	Adults
deaths	588	2021-09-24	0.0946339	0.0931291	0.0978346	0.0966298	Adults
deaths	589	2021-09-25	0.0927809	0.0911985	0.0959595	0.0948586	Adults
deaths	590	2021-09-26	0.0909987	0.0893412	0.0941377	0.0931553	Adults
deaths	591	2021-09-27	0.0892902	0.08756	0.0923735	0.0915233	Adults
deaths	592	2021-09-28	0.0876618	0.0858608	0.0906743	0.0899694	Adults
deaths	593	2021-09-29	0.0861213	0.0842509	0.0890487	0.0885023	Adults
deaths	594	2021-09-30	0.0846761	0.0827372	0.0875051	0.0871299	Adults
deaths	595	2021-10-01	0.0833322	0.0813252	0.0860499	0.0858588	Adults
deaths	596	2021-10-02	0.082093	0.080018	0.0846869	0.0846928	Adults
deaths	597	2021-10-03	0.0809596	0.0788162	0.0834175	0.0836334	Adults
deaths	598	2021-10-04	0.0799307	0.0777184	0.0822405	0.0826797	Adults
deaths	599	2021-10-05	0.0790035	0.0767216	0.0811529	0.0818289	Adults
deaths	600	2021-10-06	0.0781735	0.0758211	0.0801503	0.0810766	Adults
deaths	601	2021-10-07	0.0774353	0.0750116	0.0792272	0.0804176	Adults
deaths	602	2021-10-08	0.0767833	0.0742874	0.0783776	0.0798463	Adults
deaths	603	2021-10-09	0.0762112	0.0736421	0.0775951	0.0793563	Adults
deaths	604	2021-10-10	0.0757131	0.07307	0.0768733	0.0789418	Adults
deaths	605	2021-10-11	0.0752832	0.072565	0.0762059	0.0785969	Adults
deaths	606	2021-10-12	0.0749157	0.0721217	0.0755867	0.0783158	Adults
deaths	607	2021-10-13	0.0746055	0.0717348	0.07501	0.0780934	Adults
deaths	608	2021-10-14	0.0743479	0.0713997	0.0744701	0.0779249	Adults
deaths	609	2021-10-15	0.0741384	0.0711118	0.0739618	0.0778059	Adults
deaths	610	2021-10-16	0.073973	0.0708672	0.0734802	0.0777324	Adults
deaths	611	2021-10-17	0.0738483	0.0706624	0.0730207	0.0777009	Adults
deaths	612	2021-10-18	0.0737611	0.0704943	0.0725789	0.0777082	Adults
deaths	613	2021-10-19	0.0737086	0.07036	0.0721508	0.0777516	Adults
deaths	614	2021-10-20	0.0736884	0.0702572	0.0717326	0.0778286	Adults
deaths	615	2021-10-21	0.0736984	0.0701836	0.0713207	0.0779372	Adults
deaths	616	2021-10-22	0.073738	0.0701386	0.0709131	0.078077	Adults
deaths	617	2021-10-23	0.0738098	0.0701248	0.0705102	0.0782512	Adults
deaths	618	2021-10-24	0.0739207	0.0701483	0.070116	0.0784673	Adults
deaths	619	2021-10-25	0.0740805	0.0702182	0.0697368	0.0787361	Adults
deaths	620	2021-10-26	0.0743	0.0703445	0.0693797	0.0790696	Adults
deaths	621	2021-10-27	0.0745897	0.0705367	0.0690511	0.0794792	Adults
deaths	622	2021-10-28	0.0749583	0.0708027	0.0687558	0.0799745	Adults
deaths	623	2021-10-29	0.0754121	0.0711481	0.0684967	0.0805625	Adults
deaths	624	2021-10-30	0.0759552	0.0715766	0.0682748	0.081248	Adults
deaths	625	2021-10-31	0.0765899	0.0720898	0.0680895	0.0820333	Adults
deaths	626	2021-11-01	0.0773166	0.0726881	0.0679389	0.0829196	Adults
deaths	627	2021-11-02	0.0781343	0.0733703	0.0678202	0.0839058	Adults
deaths	628	2021-11-03	0.0790418	0.0741344	0.0677303	0.0849906	Adults
deaths	629	2021-11-04	0.0800363	0.0749787	0.0676657	0.0861722	Adults
deaths	630	2021-11-05	0.0811158	0.0759001	0.0676232	0.0874476	Adults
deaths	631	2021-11-06	0.0822778	0.0768962	0.0675996	0.0888148	Adults
deaths	632	2021-11-07	0.0835194	0.0779646	0.0675922	0.0902715	Adults
deaths	633	2021-11-08	0.0848386	0.0791028	0.0675985	0.0918151	Adults
deaths	634	2021-11-09	0.0862334	0.0803087	0.0676166	0.093444	Adults
deaths	635	2021-11-10	0.0877019	0.0815806	0.067645	0.0951567	Adults
deaths	636	2021-11-11	0.0892429	0.0829168	0.0676827	0.0969517	Adults
deaths	637	2021-11-12	0.0908552	0.0843163	0.0677289	0.0988284	Adults
deaths	638	2021-11-13	0.092538	0.0857779	0.0677833	0.100786	Adults
deaths	639	2021-11-14	0.0942911	0.0873012	0.0678459	0.102825	Adults
deaths	640	2021-11-15	0.096114	0.0888859	0.0679168	0.104944	Adults
deaths	641	2021-11-16	0.0980072	0.0905317	0.0679966	0.107145	Adults
deaths	642	2021-11-17	0.0999711	0.0922391	0.0680858	0.109429	Adults
deaths	643	2021-11-18	0.102006	0.0940084	0.0681851	0.111796	Adults
deaths	644	2021-11-19	0.104114	0.0958401	0.0682955	0.114247	Adults
deaths	645	2021-11-20	0.106295	0.0977352	0.0684178	0.116785	Adults
deaths	646	2021-11-21	0.10855	0.0996948	0.0685529	0.119412	Adults
deaths	647	2021-11-22	0.110883	0.10172	0.0687018	0.122128	Adults
deaths	648	2021-11-23	0.113293	0.103812	0.0688654	0.124937	Adults
deaths	649	2021-11-24	0.115784	0.105973	0.0690446	0.127842	Adults
deaths	650	2021-11-25	0.118357	0.108205	0.0692404	0.130844	Adults
deaths	651	2021-11-26	0.121015	0.110508	0.0694534	0.133947	Adults
deaths	652	2021-11-27	0.12376	0.112886	0.0696846	0.137154	Adults
deaths	653	2021-11-28	0.126595	0.11534	0.0699345	0.140468	Adults
deaths	654	2021-11-29	0.129522	0.117873	0.070204	0.143892	Adults
deaths	655	2021-11-30	0.132545	0.120487	0.0704936	0.147432	Adults
deaths	656	2021-12-01	0.135667	0.123185	0.0708039	0.151089	Adults
deaths	657	2021-12-02	0.13889	0.125969	0.0711354	0.154869	Adults
deaths	658	2021-12-03	0.142219	0.128842	0.0714885	0.158775	Adults
deaths	659	2021-12-04	0.145658	0.131807	0.0718637	0.162813	Adults
deaths	660	2021-12-05	0.149209	0.134867	0.0722613	0.166986	Adults
deaths	661	2021-12-06	0.152876	0.138025	0.0726818	0.1713	Adults
deaths	662	2021-12-07	0.156665	0.141286	0.0731253	0.17576	Adults
deaths	663	2021-12-08	0.160578	0.144651	0.0735922	0.180371	Adults
deaths	664	2021-12-09	0.164622	0.148125	0.0740828	0.185138	Adults
deaths	665	2021-12-10	0.168799	0.151712	0.0745973	0.190068	Adults
deaths	666	2021-12-11	0.173116	0.155416	0.075136	0.195167	Adults
deaths	667	2021-12-12	0.177576	0.15924	0.0756991	0.20044	Adults
deaths	668	2021-12-13	0.182186	0.16319	0.0762868	0.205895	Adults
deaths	669	2021-12-14	0.186951	0.167269	0.0768994	0.211538	Adults
deaths	670	2021-12-15	0.191877	0.171482	0.077537	0.217376	Adults
deaths	671	2021-12-16	0.196969	0.175834	0.0782	0.223416	Adults
deaths	672	2021-12-17	0.202234	0.18033	0.0788886	0.229668	Adults
deaths	673	2021-12-18	0.207678	0.184975	0.079603	0.236137	Adults
deaths	674	2021-12-19	0.213307	0.189775	0.0803436	0.242834	Adults
deaths	675	2021-12-20	0.21913	0.194735	0.0811105	0.249766	Adults
deaths	676	2021-12-21	0.225153	0.199862	0.0819042	0.256944	Adults
deaths	677	2021-12-22	0.231383	0.205161	0.082725	0.264375	Adults
deaths	678	2021-12-23	0.237829	0.210639	0.0835731	0.27207	Adults
deaths	679	2021-12-24	0.244498	0.216302	0.084449	0.28004	Adults
deaths	680	2021-12-25	0.2514	0.222157	0.085353	0.288296	Adults
deaths	681	2021-12-26	0.258543	0.228212	0.0862857	0.296847	Adults
deaths	682	2021-12-27	0.265937	0.234474	0.0872474	0.305707	Adults
deaths	683	2021-12-28	0.27359	0.240951	0.0882385	0.314887	Adults
deaths	684	2021-12-29	0.281514	0.24765	0.0892597	0.3244	Adults
deaths	685	2021-12-30	0.289718	0.254581	0.0903113	0.33426	Adults
deaths	686	2021-12-31	0.298214	0.261752	0.0913941	0.344479	Adults
deaths	687	2022-01-01	0.307012	0.269172	0.0925084	0.355073	Adults
deaths	688	2022-01-02	0.316126	0.276851	0.093655	0.366057	Adults
deaths	689	2022-01-03	0.325566	0.284798	0.0948345	0.377446	Adults
deaths	690	2022-01-04	0.335347	0.293024	0.0960476	0.389256	Adults
deaths	691	2022-01-05	0.345481	0.301541	0.0972949	0.401505	Adults
deaths	692	2022-01-06	0.355982	0.310358	0.0985771	0.41421	Adults
deaths	693	2022-01-07	0.366865	0.319487	0.0998952	0.427391	Adults
deaths	694	2022-01-08	0.378146	0.328942	0.10125	0.441066	Adults
deaths	695	2022-01-09	0.389839	0.338733	0.102642	0.455255	Adults
deaths	696	2022-01-10	0.401962	0.348876	0.104072	0.46998	Adults
deaths	697	2022-01-11	0.414532	0.359382	0.105541	0.485263	Adults
deaths	698	2022-01-12	0.427566	0.370268	0.10705	0.501127	Adults
deaths	699	2022-01-13	0.441084	0.381547	0.108601	0.517595	Adults
deaths	700	2022-01-14	0.455106	0.393235	0.110193	0.534694	Adults
deaths	701	2022-01-15	0.46965	0.405348	0.111829	0.552448	Adults
deaths	702	2022-01-16	0.48474	0.417904	0.113508	0.570886	Adults
deaths	703	2022-01-17	0.500397	0.43092	0.115233	0.590036	Adults
deaths	704	2022-01-18	0.516643	0.444414	0.117004	0.609928	Adults
deaths	705	2022-01-19	0.533505	0.458405	0.118823	0.630593	Adults
deaths	706	2022-01-20	0.551006	0.472914	0.120691	0.652064	Adults
deaths	707	2022-01-21	0.569173	0.487961	0.122609	0.674375	Adults
deaths	708	2022-01-22	0.588034	0.503568	0.124578	0.69756	Adults
deaths	709	2022-01-23	0.607617	0.519758	0.1266	0.721658	Adults
deaths	710	2022-01-24	0.627952	0.536555	0.128677	0.746707	Adults
deaths	711	2022-01-25	0.649071	0.553982	0.130809	0.772748	Adults
deaths	712	2022-01-26	0.671007	0.572066	0.132999	0.799823	Adults
deaths	713	2022-01-27	0.693793	0.590834	0.135247	0.827977	Adults
deaths	714	2022-01-28	0.717465	0.610314	0.137556	0.857255	Adults
deaths	715	2022-01-29	0.742061	0.630534	0.139927	0.887707	Adults
deaths	716	2022-01-30	0.76762	0.651526	0.142362	0.919383	Adults
deaths	717	2022-01-31	0.794181	0.673322	0.144862	0.952335	Adults
deaths	718	2022-02-01	0.821788	0.695954	0.14743	0.98662	Adults
deaths	719	2022-02-02	0.850485	0.719458	0.150068	1.0223	Adults
deaths	720	2022-02-03	0.880318	0.743869	0.152776	1.05942	Adults
deaths	721	2022-02-04	0.911337	0.769226	0.155559	1.09806	Adults
deaths	722	2022-02-05	0.943591	0.795568	0.158417	1.13828	Adults
deaths	723	2022-02-06	0.977132	0.822936	0.161352	1.18015	Adults
deaths	724	2022-02-07	1.01202	0.851373	0.164368	1.22374	Adults
deaths	725	2022-02-08	1.04831	0.880925	0.167466	1.26913	Adults
deaths	726	2022-02-09	1.08605	0.911639	0.170649	1.3164	Adults
deaths	727	2022-02-10	1.12533	0.943563	0.173919	1.36562	Adults
deaths	728	2022-02-11	1.16619	0.976749	0.177278	1.4169	Adults
deaths	729	2022-02-12	1.20872	1.01125	0.180731	1.47031	Adults
deaths	730	2022-02-13	1.25298	1.04712	0.184278	1.52595	Adults
deaths	731	2022-02-14	1.29904	1.08443	0.187923	1.58393	Adults
deaths	732	2022-02-15	1.347	1.12322	0.19167	1.64434	Adults
deaths	733	2022-02-16	1.39692	1.16357	0.19552	1.7073	Adults
deaths	734	2022-02-17	1.4489	1.20554	0.199477	1.77292	Adults
deaths	735	2022-02-18	1.50302	1.2492	0.203545	1.84132	Adults
deaths	736	2022-02-19	1.55939	1.29463	0.207726	1.91262	Adults
deaths	737	2022-02-20	1.61809	1.34189	0.212025	1.98696	Adults
deaths	738	2022-02-21	1.67924	1.39108	0.216444	2.06447	Adults
deaths	739	2022-02-22	1.74293	1.44227	0.220987	2.1453	Adults
deaths	740	2022-02-23	1.80929	1.49555	0.225659	2.22959	Adults
deaths	741	2022-02-24	1.87843	1.55101	0.230463	2.3175	Adults
deaths	742	2022-02-25	1.95048	1.60874	0.235403	2.4092	Adults
deaths	743	2022-02-26	2.02557	1.66885	0.240483	2.50486	Adults
deaths	744	2022-02-27	2.10382	1.73144	0.245708	2.60466	Adults
deaths	745	2022-02-28	2.18538	1.79662	0.251082	2.70879	Adults
deaths	746	2022-03-01	2.27041	1.8645	0.25661	2.81745	Adults
deaths	747	2022-03-02	2.35905	1.9352	0.262297	2.93084	Adults
deaths	748	2022-03-03	2.45147	2.00885	0.268147	3.04918	Adults
deaths	749	2022-03-04	2.54784	2.08557	0.274166	3.1727	Adults
deaths	750	2022-03-05	2.64833	2.16549	0.280359	3.30163	Adults
deaths	751	2022-03-06	2.75313	2.24877	0.286732	3.43623	Adults
deaths	752	2022-03-07	2.86244	2.33555	0.29329	3.57676	Adults
deaths	753	2022-03-08	2.97646	2.42598	0.300039	3.72348	Adults
deaths	754	2022-03-09	3.0954	2.52024	0.306985	3.87668	Adults
deaths	755	2022-03-10	3.21948	2.61848	0.314135	4.03667	Adults
deaths	756	2022-03-11	3.34895	2.72088	0.321495	4.20376	Adults
deaths	757	2022-03-12	3.48403	2.82763	0.329071	4.37827	Adults
deaths	758	2022-03-13	3.625	2.93893	0.336872	4.56055	Adults
deaths	759	2022-03-14	3.77211	3.05497	0.344903	4.75095	Adults
deaths	760	2022-03-15	3.92565	3.17597	0.353172	4.94986	Adults
deaths	761	2022-03-16	4.0859	3.30216	0.361687	5.15766	Adults
deaths	762	2022-03-17	4.25317	3.43375	0.370456	5.37478	Adults
deaths	763	2022-03-18	4.42779	3.571	0.379488	5.60163	Adults
deaths	764	2022-03-19	4.61009	3.71416	0.38879	5.83868	Adults
deaths	765	2022-03-20	4.80042	3.8635	0.398372	6.08639	Adults
deaths	766	2022-03-21	4.99914	4.01928	0.408243	6.34526	Adults
deaths	767	2022-03-22	5.20664	4.18181	0.418412	6.61581	Adults
deaths	768	2022-03-23	5.42331	4.35138	0.428888	6.89857	Adults
deaths	769	2022-03-24	5.64959	4.52832	0.439683	7.19412	Adults
deaths	770	2022-03-25	5.8859	4.71294	0.450807	7.50304	Adults
deaths	771	2022-03-26	6.13271	4.90561	0.462269	7.82595	Adults
deaths	772	2022-03-27	6.39049	5.10667	0.474083	8.1635	Adults
deaths	773	2022-03-28	6.65975	5.31651	0.486259	8.51637	Adults
deaths	774	2022-03-29	6.941	5.53553	0.498809	8.88526	Adults
deaths	775	2022-03-30	7.2348	5.76413	0.511746	9.27091	Adults
deaths	776	2022-03-31	7.54171	6.00275	0.525082	9.67408	Adults
deaths	777	2022-04-01	7.86233	6.25183	0.538832	10.0956	Adults
deaths	778	2022-04-02	8.19729	6.51186	0.553008	10.5363	Adults
deaths	779	2022-04-03	8.54724	6.78331	0.567626	10.997	Adults
deaths	780	2022-04-04	8.91285	7.0667	0.582699	11.4788	Adults
deaths	781	2022-04-05	9.29483	7.36257	0.598244	11.9824	Adults
deaths	782	2022-04-06	9.69393	7.67147	0.614277	12.509	Adults
deaths	783	2022-04-07	10.1109	7.994	0.630812	13.0595	Adults
deaths	784	2022-04-08	10.5466	8.33075	0.647869	13.635	Adults
deaths	785	2022-04-09	11.0018	8.68235	0.665463	14.2368	Adults
deaths	786	2022-04-10	11.4774	9.04949	0.683615	14.8659	Adults
deaths	787	2022-04-11	11.9743	9.43284	0.702341	15.5235	Adults
deaths	788	2022-04-12	12.4936	9.83311	0.721663	16.211	Adults
deaths	789	2022-04-13	13.036	10.2511	0.7416	16.9296	Adults
deaths	790	2022-04-14	13.6027	10.6875	0.762173	17.6808	Adults
deaths	791	2022-04-15	14.1948	11.1432	0.783405	18.466	Adults
deaths	792	2022-04-16	14.8134	11.619	0.805317	19.2866	Adults
deaths	793	2022-04-17	15.4596	12.1158	0.827933	20.1441	Adults
deaths	794	2022-04-18	16.1346	12.6345	0.851277	21.0403	Adults
deaths	795	2022-04-19	16.8397	13.1761	0.875374	21.9766	Adults
deaths	796	2022-04-20	17.5762	13.7416	0.90025	22.9549	Adults
deaths	797	2022-04-21	18.3454	14.3319	0.925931	23.9769	Adults
deaths	798	2022-04-22	19.1487	14.9482	0.952446	25.0445	Adults
deaths	799	2022-04-23	19.9876	15.5915	0.979824	26.1594	Adults
deaths	800	2022-04-24	20.8635	16.2631	1.00809	27.3237	Adults
deaths	801	2022-04-25	21.778	16.964	1.03729	28.5393	Adults
deaths	802	2022-04-26	22.7327	17.6956	1.06743	29.8084	Adults
deaths	803	2022-04-27	23.7292	18.4591	1.09857	31.133	Adults
deaths	804	2022-04-28	24.7693	19.2558	1.13073	32.5154	Adults
deaths	805	2022-04-29	25.8546	20.0871	1.16394	33.9576	Adults
deaths	806	2022-04-30	26.9871	20.9544	1.19825	35.4621	Adults
deaths	807	2022-05-01	28.1684	21.8591	1.23369	37.0312	Adults
deaths	808	2022-05-02	29.4006	22.8029	1.27031	38.6672	Adults
deaths	809	2022-05-03	30.6856	23.7871	1.30813	40.3725	Adults
deaths	810	2022-05-04	32.0254	24.8134	1.34721	42.1497	Adults
deaths	811	2022-05-05	33.422	25.8834	1.38759	44.0011	Adults
deaths	812	2022-05-06	34.8775	26.9988	1.42931	45.9294	Adults
deaths	813	2022-05-07	36.3941	28.1614	1.47243	47.9371	Adults
deaths	814	2022-05-08	37.9739	29.3728	1.51698	50.0267	Adults
deaths	815	2022-05-09	39.619	30.6349	1.56302	52.2008	Adults
deaths	816	2022-05-10	41.3318	31.9495	1.6106	54.4619	Adults
deaths	817	2022-05-11	43.1144	33.3184	1.65978	56.8126	Adults
deaths	818	2022-05-12	44.9691	34.7437	1.71061	59.2555	Adults
deaths	819	2022-05-13	46.8982	36.2272	1.76314	61.7929	Adults
deaths	820	2022-05-14	48.9039	37.7708	1.81745	64.4274	Adults
deaths	821	2022-05-15	50.9886	39.3766	1.87358	67.1614	Adults
deaths	822	2022-05-16	53.1544	41.0465	1.9316	69.997	Adults
deaths	823	2022-05-17	55.4036	42.7825	1.99159	72.9365	Adults
deaths	824	2022-05-18	57.7385	44.5867	2.0536	75.982	Adults
deaths	825	2022-05-19	60.161	46.4611	2.11771	79.1355	Adults
deaths	826	2022-05-20	62.6735	48.4075	2.18398	82.3986	Adults
deaths	827	2022-05-21	65.2777	50.4281	2.25251	85.7732	Adults
deaths	828	2022-05-22	67.9758	52.5247	2.32336	89.2605	Adults
deaths	829	2022-05-23	70.7694	54.6993	2.39661	92.8617	Adults
deaths	830	2022-05-24	73.6604	56.9537	2.47235	96.578	Adults
deaths	831	2022-05-25	76.6503	59.2897	2.55066	100.41	Adults
deaths	832	2022-05-26	79.7404	61.7091	2.63163	104.358	Adults
deaths	833	2022-05-27	82.9321	64.2135	2.71536	108.421	Adults
deaths	834	2022-05-28	86.2265	66.8044	2.80194	112.601	Adults
deaths	835	2022-05-29	89.6242	69.4832	2.89146	116.896	Adults
deaths	836	2022-05-30	93.1259	72.2513	2.98404	121.305	Adults
deaths	837	2022-05-31	96.7319	75.1099	3.07976	125.826	Adults
deaths	838	2022-06-01	100.442	78.0599	3.17874	130.457	Adults
deaths	839	2022-06-02	104.257	81.102	3.2811	135.197	Adults
deaths	840	2022-06-03	108.175	84.237	3.38694	140.042	Adults
deaths	841	2022-06-04	112.195	87.4653	3.49638	144.989	Adults
deaths	842	2022-06-05	116.317	90.7869	3.60955	150.032	Adults
deaths	843	2022-06-06	120.538	94.2017	3.72657	155.169	Adults
deaths	844	2022-06-07	124.857	97.7094	3.84757	160.394	Adults
deaths	845	2022-06-08	129.27	101.309	3.97268	165.7	Adults
deaths	846	2022-06-09	133.775	105	4.10204	171.081	Adults
deaths	847	2022-06-10	138.367	108.781	4.2358	176.531	Adults
deaths	848	2022-06-11	143.044	112.65	4.37409	182.041	Adults
deaths	849	2022-06-12	147.8	116.605	4.51706	187.603	Adults
deaths	850	2022-06-13	152.63	120.643	4.66488	193.208	Adults
deaths	851	2022-06-14	157.529	124.762	4.81769	198.847	Adults
deaths	852	2022-06-15	162.49	128.959	4.97566	204.509	Adults
deaths	853	2022-06-16	167.507	133.228	5.13895	210.184	Adults
deaths	854	2022-06-17	172.572	137.567	5.30774	215.861	Adults
deaths	855	2022-06-18	177.677	141.971	5.48221	221.527	Adults
deaths	856	2022-06-19	182.815	146.434	5.66252	227.17	Adults
deaths	857	2022-06-20	187.976	150.951	5.84886	232.779	Adults
deaths	858	2022-06-21	193.15	155.515	6.04143	238.339	Adults
deaths	859	2022-06-22	198.329	160.12	6.24041	243.837	Adults
deaths	860	2022-06-23	203.501	164.759	6.44601	249.26	Adults
deaths	861	2022-06-24	208.656	169.425	6.65841	254.594	Adults
deaths	862	2022-06-25	213.782	174.109	6.87784	259.826	Adults
deaths	863	2022-06-26	218.869	178.803	7.10449	264.94	Adults
deaths	864	2022-06-27	223.905	183.498	7.33858	269.924	Adults
deaths	865	2022-06-28	228.877	188.185	7.58033	274.764	Adults
deaths	866	2022-06-29	233.773	192.854	7.82996	279.445	Adults
deaths	867	2022-06-30	238.581	197.496	8.0877	283.955	Adults
deaths	868	2022-07-01	243.29	202.101	8.35376	288.281	Adults
deaths	869	2022-07-02	247.885	206.657	8.62839	292.41	Adults
deaths	870	2022-07-03	252.356	211.155	8.91183	296.33	Adults
deaths	871	2022-07-04	256.691	215.583	9.20429	300.03	Adults
deaths	872	2022-07-05	260.876	219.931	9.50603	303.499	Adults
deaths	873	2022-07-06	264.9	224.189	9.81729	306.727	Adults
deaths	874	2022-07-07	268.754	228.344	10.1383	309.704	Adults
deaths	875	2022-07-08	272.424	232.386	10.4693	312.423	Adults
deaths	876	2022-07-09	275.901	236.305	10.8106	314.875	Adults
deaths	877	2022-07-10	279.176	240.09	11.1624	317.055	Adults
deaths	878	2022-07-11	282.239	243.73	11.5249	318.956	Adults
deaths	879	2022-07-12	285.081	247.217	11.8984	320.574	Adults
deaths	880	2022-07-13	287.694	250.54	12.2832	321.906	Adults
deaths	881	2022-07-14	290.072	253.69	12.6794	322.948	Adults
deaths	882	2022-07-15	292.208	256.659	13.0874	323.7	Adults
deaths	883	2022-07-16	294.097	259.438	13.5073	324.161	Adults
deaths	884	2022-07-17	295.734	262.02	13.9394	324.331	Adults
deaths	885	2022-07-18	297.116	264.398	14.3839	324.213	Adults
deaths	886	2022-07-19	298.239	266.565	14.841	323.809	Adults
deaths	887	2022-07-20	299.102	268.517	15.311	323.122	Adults
deaths	888	2022-07-21	299.703	270.248	15.794	322.158	Adults
deaths	889	2022-07-22	300.044	271.754	16.2903	320.921	Adults
deaths	890	2022-07-23	300.124	273.032	16.8	319.417	Adults
deaths	891	2022-07-24	299.945	274.08	17.3234	317.655	Adults
deaths	892	2022-07-25	299.51	274.895	17.8605	315.641	Adults
deaths	893	2022-07-26	298.823	275.476	18.4116	313.384	Adults
deaths	894	2022-07-27	297.887	275.824	18.9767	310.893	Adults
deaths	895	2022-07-28	296.708	275.94	19.556	308.177	Adults
deaths	896	2022-07-29	295.292	275.823	20.1496	305.248	Adults
deaths	897	2022-07-30	293.644	275.478	20.7576	302.115	Adults
deaths	898	2022-07-31	291.771	274.906	21.3799	298.789	Adults
deaths	899	2022-08-01	289.682	274.112	22.0167	295.281	Adults
deaths	900	2022-08-02	287.385	273.099	22.668	291.603	Adults
deaths	901	2022-08-03	284.888	271.872	23.3338	287.766	Adults
deaths	902	2022-08-04	282.199	270.437	24.0139	283.782	Adults
deaths	903	2022-08-05	279.329	268.801	24.7084	279.662	Adults
deaths	904	2022-08-06	276.288	266.968	25.4171	275.418	Adults
deaths	905	2022-08-07	273.084	264.948	26.1399	271.062	Adults
deaths	906	2022-08-08	269.728	262.746	26.8766	266.605	Adults
deaths	907	2022-08-09	266.23	260.372	27.627	262.058	Adults
deaths	908	2022-08-10	262.6	257.832	28.3909	257.433	Adults
deaths	909	2022-08-11	258.85	255.136	29.168	252.74	Adults
deaths	910	2022-08-12	254.988	252.291	29.958	247.99	Adults
deaths	911	2022-08-13	251.026	249.308	30.7605	243.193	Adults
deaths	912	2022-08-14	246.973	246.194	31.575	238.359	Adults
deaths	913	2022-08-15	242.84	242.96	32.4012	233.498	Adults
deaths	914	2022-08-16	238.635	239.613	33.2385	228.619	Adults
deaths	915	2022-08-17	234.37	236.163	34.0864	223.73	Adults
deaths	916	2022-08-18	230.053	232.619	34.9443	218.84	Adults
deaths	917	2022-08-19	225.692	228.991	35.8116	213.957	Adults
deaths	918	2022-08-20	221.298	225.286	36.6875	209.088	Adults
deaths	919	2022-08-21	216.879	221.513	37.5713	204.242	Adults
deaths	920	2022-08-22	212.442	217.682	38.4623	199.423	Adults
deaths	921	2022-08-23	207.995	213.8	39.3595	194.639	Adults
deaths	922	2022-08-24	203.547	209.876	40.2622	189.895	Adults
deaths	923	2022-08-25	199.103	205.917	41.1693	185.197	Adults
deaths	924	2022-08-26	194.671	201.931	42.0798	180.549	Adults
deaths	925	2022-08-27	190.257	197.926	42.9929	175.957	Adults
deaths	926	2022-08-28	185.867	193.907	43.9073	171.424	Adults
deaths	927	2022-08-29	181.507	189.883	44.8219	166.955	Adults
deaths	928	2022-08-30	177.181	185.86	45.7356	162.551	Adults
deaths	929	2022-08-31	172.895	181.843	46.6473	158.218	Adults
deaths	930	2022-09-01	168.653	177.839	47.5556	153.957	Adults
deaths	931	2022-09-02	164.46	173.852	48.4593	149.771	Adults
deaths	932	2022-09-03	160.318	169.889	49.3571	145.662	Adults
deaths	933	2022-09-04	156.232	165.953	50.2477	141.631	Adults
deaths	934	2022-09-05	152.205	162.05	51.1297	137.68	Adults
deaths	935	2022-09-06	148.239	158.183	52.0017	133.81	Adults
deaths	936	2022-09-07	144.337	154.357	52.8624	130.023	Adults
deaths	937	2022-09-08	140.501	150.574	53.7104	126.318	Adults
deaths	938	2022-09-09	136.733	146.838	54.5443	122.697	Adults
deaths	939	2022-09-10	133.035	143.153	55.3626	119.16	Adults
deaths	940	2022-09-11	129.407	139.52	56.164	115.706	Adults
deaths	941	2022-09-12	125.852	135.942	56.9471	112.335	Adults
deaths	942	2022-09-13	122.37	132.422	57.7105	109.048	Adults
deaths	943	2022-09-14	118.962	128.961	58.4528	105.844	Adults
deaths	944	2022-09-15	115.628	125.56	59.1727	102.722	Adults
deaths	945	2022-09-16	112.369	122.222	59.8689	99.6816	Adults
deaths	946	2022-09-17	109.185	118.947	60.5402	96.7219	Adults
deaths	947	2022-09-18	106.076	115.737	61.1852	93.842	Adults
deaths	948	2022-09-19	103.041	112.592	61.8028	91.0409	Adults
deaths	949	2022-09-20	100.081	109.512	62.3918	88.3175	Adults
deaths	950	2022-09-21	97.1941	106.499	62.9512	85.6705	Adults
deaths	951	2022-09-22	94.3809	103.552	63.4799	83.0988	Adults
deaths	952	2022-09-23	91.6404	100.672	63.9769	80.601	Adults
deaths	953	2022-09-24	88.9718	97.8589	64.4414	78.1757	Adults
deaths	954	2022-09-25	86.3742	95.1119	64.8725	75.8216	Adults
deaths	955	2022-09-26	83.8468	92.431	65.2694	73.5372	Adults
deaths	956	2022-09-27	81.3885	89.816	65.6315	71.3211	Adults
deaths	957	2022-09-28	78.9983	87.2662	65.9581	69.1716	Adults
deaths	958	2022-09-29	76.675	84.7812	66.2487	67.0875	Adults
deaths	959	2022-09-30	74.4175	82.3602	66.5029	65.067	Adults
deaths	960	2022-10-01	72.2246	80.0026	66.7203	63.1087	Adults
deaths	961	2022-10-02	70.095	77.7075	66.9006	61.2111	Adults
deaths	962	2022-10-03	68.0274	75.474	67.0437	59.3726	Adults
deaths	963	2022-10-04	66.0206	73.3013	67.1494	57.5917	Adults
deaths	964	2022-10-05	64.0733	71.1883	67.2177	55.8669	Adults
deaths	965	2022-10-06	62.184	69.134	67.2487	54.1967	Adults
deaths	966	2022-10-07	60.3516	67.1374	67.2425	52.5796	Adults
deaths	967	2022-10-08	58.5746	65.1973	67.1993	51.0141	Adults
deaths	968	2022-10-09	56.8516	63.3128	67.1195	49.4988	Adults
deaths	969	2022-10-10	55.1814	61.4826	67.0035	48.0322	Adults
deaths	970	2022-10-11	53.5626	59.7056	66.8517	46.6129	Adults
deaths	971	2022-10-12	51.9939	57.9806	66.6646	45.2396	Adults
deaths	972	2022-10-13	50.4739	56.3065	66.4429	43.9108	Adults
deaths	973	2022-10-14	49.0014	54.6821	66.1873	42.6252	Adults
deaths	974	2022-10-15	47.575	53.1061	65.8984	41.3815	Adults
deaths	975	2022-10-16	46.1935	51.5776	65.5771	40.1785	Adults
deaths	976	2022-10-17	44.8555	50.0951	65.2243	39.0148	Adults
deaths	977	2022-10-18	43.56	48.6577	64.8408	37.8893	Adults
deaths	978	2022-10-19	42.3056	47.2641	64.4277	36.8007	Adults
deaths	979	2022-10-20	41.0911	45.9131	63.9858	35.7478	Adults
deaths	980	2022-10-21	39.9154	44.6037	63.5164	34.7296	Adults
deaths	981	2022-10-22	38.7773	43.3348	63.0203	33.7449	Adults
deaths	982	2022-10-23	37.6756	42.1051	62.4988	32.7927	Adults
deaths	983	2022-10-24	36.6094	40.9136	61.9529	31.8718	Adults
deaths	984	2022-10-25	35.5774	39.7592	61.3839	30.9813	Adults
deaths	985	2022-10-26	34.5786	38.6409	60.7928	30.1202	Adults
deaths	986	2022-10-27	33.6121	37.5577	60.1809	29.2874	Adults
deaths	987	2022-10-28	32.6767	36.5084	59.5494	28.4821	Adults
deaths	988	2022-10-29	31.7715	35.4922	58.8995	27.7034	Adults
deaths	989	2022-10-30	30.8956	34.5079	58.2323	26.9503	Adults
deaths	990	2022-10-31	30.048	33.5548	57.5491	26.222	Adults
deaths	991	2022-11-01	29.2278	32.6317	56.851	25.5177	Adults
deaths	992	2022-11-02	28.4342	31.7379	56.1393	24.8366	Adults
deaths	993	2022-11-03	27.6662	30.8724	55.4151	24.1778	Adults
deaths	994	2022-11-04	26.9231	30.0343	54.6795	23.5407	Adults
deaths	995	2022-11-05	26.204	29.2228	53.9338	22.9245	Adults
deaths	996	2022-11-06	25.5081	28.4371	53.179	22.3284	Adults
deaths	997	2022-11-07	24.8347	27.6763	52.4163	21.7519	Adults
deaths	998	2022-11-08	24.1831	26.9397	51.6466	21.1942	Adults
deaths	999	2022-11-09	23.5526	26.2265	50.8712	20.6548	Adults
deaths	1000	2022-11-10	22.9423	25.536	50.0908	20.1329	Adults
deaths	1001	2022-11-11	22.3517	24.8674	49.3067	19.628	Adults
deaths	1002	2022-11-12	21.7802	24.22	48.5196	19.1396	Adults
deaths	1003	2022-11-13	21.227	23.5932	47.7306	18.667	Adults
deaths	1004	2022-11-14	20.6916	22.9863	46.9405	18.2097	Adults
deaths	1005	2022-11-15	20.1734	22.3987	46.1502	17.7672	Adults
deaths	1006	2022-11-16	19.6718	21.8297	45.3605	17.3389	Adults
deaths	1007	2022-11-17	19.1863	21.2787	44.5723	16.9245	Adults
deaths	1008	2022-11-18	18.7162	20.7451	43.7861	16.5235	Adults
deaths	1009	2022-11-19	18.2612	20.2284	43.0029	16.1353	Adults
deaths	1010	2022-11-20	17.8207	19.728	42.2232	15.7595	Adults
deaths	1011	2022-11-21	17.3942	19.2434	41.4477	15.3958	Adults
deaths	1012	2022-11-22	16.9813	18.7741	40.677	15.0437	Adults
deaths	1013	2022-11-23	16.5814	18.3196	39.9116	14.7029	Adults
deaths	1014	2022-11-24	16.1942	17.8794	39.1522	14.3728	Adults
deaths	1015	2022-11-25	15.8193	17.4529	38.3992	14.0533	Adults
deaths	1016	2022-11-26	15.4562	17.0399	37.6532	13.7439	Adults
deaths	1017	2022-11-27	15.1045	16.6398	36.9144	13.4443	Adults
deaths	1018	2022-11-28	14.7639	16.2522	36.1834	13.1541	Adults
deaths	1019	2022-11-29	14.434	15.8766	35.4605	12.8731	Adults
deaths	1020	2022-11-30	14.1145	15.5128	34.7461	12.6009	Adults
deaths	1021	2022-12-01	13.8049	15.1604	34.0405	12.3373	Adults
deaths	1022	2022-12-02	13.505	14.8188	33.3439	12.082	Adults
deaths	1023	2022-12-03	13.2145	14.4879	32.6567	11.8346	Adults
deaths	1024	2022-12-04	12.933	14.1672	31.9791	11.595	Adults
deaths	1025	2022-12-05	12.6602	13.8564	31.3112	11.3628	Adults
deaths	1026	2022-12-06	12.3959	13.5553	30.6532	11.1379	Adults
deaths	1027	2022-12-07	12.1398	13.2633	30.0054	10.9199	Adults
deaths	1028	2022-12-08	11.8916	12.9804	29.3679	10.7088	Adults
deaths	1029	2022-12-09	11.651	12.7062	28.7406	10.5041	Adults
deaths	1030	2022-12-10	11.4179	12.4404	28.1239	10.3058	Adults
deaths	1031	2022-12-11	11.1919	12.1827	27.5177	10.1137	Adults
deaths	1032	2022-12-12	10.9729	11.9329	26.9221	9.92747	Adults
deaths	1033	2022-12-13	10.7606	11.6907	26.3371	9.74699	Adults
deaths	1034	2022-12-14	10.5548	11.4558	25.7627	9.57208	Adults
deaths	1035	2022-12-15	10.3552	11.2282	25.199	9.40256	Adults
deaths	1036	2022-12-16	10.1618	11.0074	24.646	9.23825	Adults
deaths	1037	2022-12-17	9.97428	10.7933	24.1035	9.07899	Adults
deaths	1038	2022-12-18	9.79247	10.5858	23.5717	8.92463	Adults
deaths	1039	2022-12-19	9.61619	10.3844	23.0504	8.77502	Adults
deaths	1040	2022-12-20	9.44528	10.1892	22.5396	8.63	Adults
deaths	1041	2022-12-21	9.27955	9.99987	22.0392	8.48944	Adults
deaths	1042	2022-12-22	9.11886	9.81624	21.5491	8.3532	Adults
deaths	1043	2022-12-23	8.96304	9.63813	21.0693	8.22114	Adults
deaths	1044	2022-12-24	8.81196	9.46537	20.5996	8.09315	Adults
deaths	1045	2022-12-25	8.66545	9.2978	20.14	7.96911	Adults
deaths	1046	2022-12-26	8.52339	9.13526	19.6903	7.84888	Adults
deaths	1047	2022-12-27	8.38563	8.9776	19.2505	7.73237	Adults
deaths	1048	2022-12-28	8.25205	8.82466	18.8203	7.61946	Adults
deaths	1049	2022-12-29	8.12253	8.67631	18.3997	7.51004	Adults
deaths	1050	2022-12-30	7.99693	8.53239	17.9886	7.40402	Adults
deaths	1051	2022-12-31	7.87516	8.39279	17.5867	7.30129	Adults
deaths	1052	2023-01-01	7.75709	8.25737	17.194	7.20177	Adults
deaths	1053	2023-01-02	7.6426	8.126	16.8103	7.10537	Adults
deaths	1054	2023-01-03	7.53162	7.99857	16.4356	7.01198	Adults
deaths	1055	2023-01-04	7.42402	7.87496	16.0695	6.92154	Adults
deaths	1056	2023-01-05	7.31971	7.75505	15.712	6.83396	Adults
deaths	1057	2023-01-06	7.21861	7.63875	15.3629	6.74916	Adults
deaths	1058	2023-01-07	7.12061	7.52593	15.0222	6.66706	Adults
deaths	1059	2023-01-08	7.02563	7.41652	14.6895	6.5876	Adults
deaths	1060	2023-01-09	6.93359	7.3104	14.3648	6.51071	Adults
deaths	1061	2023-01-10	6.84441	7.20748	14.0479	6.43631	Adults
deaths	1062	2023-01-11	6.75801	7.10768	13.7387	6.36434	Adults
deaths	1063	2023-01-12	6.67431	7.0109	13.437	6.29474	Adults
deaths	1064	2023-01-13	6.59324	6.91706	13.1427	6.22746	Adults
deaths	1065	2023-01-14	6.51474	6.82609	12.8556	6.16242	Adults
deaths	1066	2023-01-15	6.43872	6.73789	12.5755	6.09958	Adults
deaths	1067	2023-01-16	6.36514	6.6524	12.3024	6.03889	Adults
deaths	1068	2023-01-17	6.29392	6.56955	12.036	5.98029	Adults
deaths	1069	2023-01-18	6.22501	6.48926	11.7762	5.92372	Adults
deaths	1070	2023-01-19	6.15835	6.41146	11.5228	5.86916	Adults
deaths	1071	2023-01-20	6.09388	6.3361	11.2758	5.81654	Adults
deaths	1072	2023-01-21	6.03155	6.2631	11.035	5.76583	Adults
deaths	1073	2023-01-22	5.97131	6.19241	10.8002	5.71698	Adults
deaths	1074	2023-01-23	5.91311	6.12397	10.5713	5.66996	Adults
deaths	1075	2023-01-24	5.85689	6.05772	10.3482	5.62472	Adults
deaths	1076	2023-01-25	5.80261	5.99361	10.1307	5.58122	Adults
deaths	1077	2023-01-26	5.75024	5.93158	9.91869	5.53944	Adults
deaths	1078	2023-01-27	5.69972	5.87159	9.71205	5.49933	Adults
deaths	1079	2023-01-28	5.65102	5.81358	9.51064	5.46086	Adults
deaths	1080	2023-01-29	5.60409	5.75751	9.31435	5.42401	Adults
deaths	1081	2023-01-30	5.5589	5.70334	9.12305	5.38874	Adults
deaths	1082	2023-01-31	5.51541	5.65101	8.93661	5.35503	Adults
deaths	1083	2023-02-01	5.47359	5.6005	8.75492	5.32284	Adults
deaths	1084	2023-02-02	5.4334	5.55175	8.57786	5.29215	Adults
deaths	1085	2023-02-03	5.39482	5.50474	8.40531	5.26293	Adults
deaths	1086	2023-02-04	5.3578	5.45941	8.23717	5.23517	Adults
deaths	1087	2023-02-05	5.32232	5.41575	8.07332	5.20884	Adults
deaths	1088	2023-02-06	5.28836	5.37371	7.91366	5.18391	Adults
deaths	1089	2023-02-07	5.25588	5.33325	7.75807	5.16037	Adults
deaths	1090	2023-02-08	5.22487	5.29436	7.60647	5.13819	Adults
deaths	1091	2023-02-09	5.19528	5.257	7.45874	5.11737	Adults
deaths	1092	2023-02-10	5.16711	5.22113	7.31479	5.09788	Adults
deaths	1093	2023-02-11	5.14033	5.18673	7.17453	5.0797	Adults
deaths	1094	2023-02-12	5.11492	5.15378	7.03785	5.06283	Adults
deaths	1095	2023-02-13	5.09086	5.12225	6.90467	5.04724	Adults
deaths	1096	2023-02-14	5.06812	5.09211	6.7749	5.03292	Adults
deaths	1097	2023-02-15	5.0467	5.06335	6.64845	5.01987	Adults
deaths	1098	2023-02-16	5.02657	5.03593	6.52523	5.00806	Adults
deaths	1099	2023-02-17	5.00772	5.00984	6.40517	4.9975	Adults
deaths	1100	2023-02-18	4.99013	4.98506	6.28817	4.98816	Adults
deaths	1101	2023-02-19	4.97378	4.96157	6.17417	4.98004	Adults
deaths	1102	2023-02-20	4.95867	4.93935	6.06308	4.97314	Adults
deaths	1103	2023-02-21	4.94479	4.91838	5.95483	4.96744	Adults
deaths	1104	2023-02-22	4.93211	4.89865	5.84934	4.96295	Adults
deaths	1105	2023-02-23	4.92064	4.88013	5.74655	4.95964	Adults
deaths	1106	2023-02-24	4.91035	4.86283	5.64638	4.95752	Adults
deaths	1107	2023-02-25	4.90124	4.84672	5.54877	4.9566	Adults
deaths	1108	2023-02-26	4.8933	4.83178	5.45365	4.95685	Adults
deaths	1109	2023-02-27	4.88654	4.81802	5.36096	4.95829	Adults
deaths	1110	2023-02-28	4.88092	4.80541	5.27062	4.9609	Adults
deaths	1111	2023-03-01	4.87646	4.79394	5.18259	4.9647	Adults
deaths	1112	2023-03-02	4.87315	4.78361	5.0968	4.96967	Adults
deaths	1113	2023-03-03	4.87097	4.77441	5.0132	4.97583	Adults
deaths	1114	2023-03-04	4.86994	4.76633	4.93173	4.98316	Adults
deaths	1115	2023-03-05	4.87005	4.75936	4.85233	4.99168	Adults
deaths	1116	2023-03-06	4.87128	4.7535	4.77495	5.00139	Adults
deaths	1117	2023-03-07	4.87365	4.74873	4.69954	5.01229	Adults
deaths	1118	2023-03-08	4.87715	4.74506	4.62604	5.02439	Adults
deaths	1119	2023-03-09	4.88178	4.74248	4.55442	5.0377	Adults
deaths	1120	2023-03-10	4.88755	4.74099	4.48462	5.05221	Adults
deaths	1121	2023-03-11	4.89445	4.74058	4.41659	5.06794	Adults
deaths	1122	2023-03-12	4.90249	4.74124	4.35029	5.0849	Adults
deaths	1123	2023-03-13	4.91166	4.74299	4.28568	5.10309	Adults
deaths	1124	2023-03-14	4.92198	4.74582	4.22271	5.12253	Adults
deaths	1125	2023-03-15	4.93345	4.74972	4.16135	5.14322	Adults
deaths	1126	2023-03-16	4.94608	4.75471	4.10155	5.16518	Adults
deaths	1127	2023-03-17	4.95986	4.76077	4.04327	5.18842	Adults
deaths	1128	2023-03-18	4.97481	4.76792	3.98647	5.21295	Adults
deaths	1129	2023-03-19	4.99093	4.77614	3.93112	5.23879	Adults
deaths	1130	2023-03-20	5.00824	4.78546	3.87719	5.26595	Adults
deaths	1131	2023-03-21	5.02674	4.79587	3.82463	5.29444	Adults
deaths	1132	2023-03-22	5.04644	4.80737	3.77341	5.3243	Adults
deaths	1133	2023-03-23	5.06735	4.81997	3.7235	5.35552	Adults
deaths	1134	2023-03-24	5.08949	4.83368	3.67488	5.38813	Adults
deaths	1135	2023-03-25	5.11286	4.84851	3.62749	5.42215	Adults
deaths	1136	2023-03-26	5.13748	4.86446	3.58133	5.45761	Adults
deaths	1137	2023-03-27	5.16337	4.88153	3.53635	5.49451	Adults
deaths	1138	2023-03-28	5.19053	4.89974	3.49253	5.53289	Adults
deaths	1139	2023-03-29	5.21898	4.9191	3.44985	5.57277	Adults
deaths	1140	2023-03-30	5.24874	4.93963	3.40826	5.61417	Adults
deaths	1141	2023-03-31	5.27983	4.96131	3.36776	5.65712	Adults
deaths	1142	2023-04-01	5.31227	4.98418	3.3283	5.70164	Adults
deaths	1143	2023-04-02	5.34607	5.00824	3.28988	5.74777	Adults
deaths	1144	2023-04-03	5.38125	5.03351	3.25246	5.79552	Adults
deaths	1145	2023-04-04	5.41783	5.06	3.21602	5.84494	Adults
deaths	1146	2023-04-05	5.45585	5.08772	3.18054	5.89605	Adults
deaths	1147	2023-04-06	5.49531	5.1167	3.14599	5.94888	Adults
deaths	1148	2023-04-07	5.53624	5.14694	3.11237	6.00347	Adults
deaths	1149	2023-04-08	5.57867	5.17846	3.07963	6.05986	Adults
deaths	1150	2023-04-09	5.62262	5.21129	3.04777	6.11807	Adults
deaths	1151	2023-04-10	5.66812	5.24544	3.01677	6.17816	Adults
deaths	1152	2023-04-11	5.7152	5.28093	2.98661	6.24015	Adults
deaths	1153	2023-04-12	5.76389	5.31778	2.95726	6.30408	Adults
deaths	1154	2023-04-13	5.81421	5.35601	2.92871	6.37	Adults
deaths	1155	2023-04-14	5.8662	5.39565	2.90095	6.43796	Adults
deaths	1156	2023-04-15	5.91988	5.43671	2.87396	6.50799	Adults
deaths	1157	2023-04-16	5.97531	5.47923	2.84771	6.58014	Adults
deaths	1158	2023-04-17	6.03249	5.52323	2.8222	6.65446	Adults
deaths	1159	2023-04-18	6.09149	5.56873	2.79742	6.731	Adults
deaths	1160	2023-04-19	6.15232	5.61577	2.77333	6.80981	Adults
deaths	1161	2023-04-20	6.21503	5.66436	2.74994	6.89095	Adults
deaths	1162	2023-04-21	6.27966	5.71454	2.72723	6.97446	Adults
deaths	1163	2023-04-22	6.34626	5.76634	2.70518	7.06041	Adults
deaths	1164	2023-04-23	6.41485	5.8198	2.68379	7.14885	Adults
deaths	1165	2023-04-24	6.48549	5.87493	2.66303	7.23984	Adults
deaths	1166	2023-04-25	6.55823	5.93178	2.6429	7.33345	Adults
deaths	1167	2023-04-26	6.6331	5.99039	2.62338	7.42974	Adults
deaths	1168	2023-04-27	6.71017	6.05078	2.60447	7.52877	Adults
deaths	1169	2023-04-28	6.78947	6.113	2.58615	7.63062	Adults
deaths	1170	2023-04-29	6.87106	6.17708	2.56841	7.73535	Adults
deaths	1171	2023-04-30	6.955	6.24307	2.55125	7.84303	Adults
deaths	1172	2023-05-01	7.04133	6.31101	2.53464	7.95375	Adults
deaths	1173	2023-05-02	7.13013	6.38093	2.51859	8.06759	Adults
deaths	1174	2023-05-03	7.22144	6.45288	2.50309	8.18461	Adults
deaths	1175	2023-05-04	7.31532	6.52691	2.48811	8.3049	Adults
deaths	1176	2023-05-05	7.41185	6.60307	2.47367	8.42855	Adults
deaths	1177	2023-05-06	7.51108	6.6814	2.45974	8.55565	Adults
deaths	1178	2023-05-07	7.61308	6.76196	2.44632	8.68628	Adults
deaths	1179	2023-05-08	7.71792	6.84479	2.4334	8.82054	Adults
deaths	1180	2023-05-09	7.82568	6.92995	2.42098	8.95853	Adults
deaths	1181	2023-05-10	7.93642	7.01749	2.40904	9.10035	Adults
deaths	1182	2023-05-11	8.05021	7.10747	2.39759	9.24609	Adults
deaths	1183	2023-05-12	8.16715	7.19995	2.3866	9.39586	Adults
deaths	1184	2023-05-13	8.2873	7.29499	2.37609	9.54978	Adults
deaths	1185	2023-05-14	8.41076	7.39266	2.36604	9.70794	Adults
deaths	1186	2023-05-15	8.5376	7.493	2.35644	9.87048	Adults
deaths	1187	2023-05-16	8.66791	7.5961	2.34729	10.0375	Adults
deaths	1188	2023-05-17	8.80179	7.70202	2.33859	10.2091	Adults
deaths	1189	2023-05-18	8.93933	7.81083	2.33033	10.3855	Adults
deaths	1190	2023-05-19	9.08063	7.92261	2.3225	10.5667	Adults
deaths	1191	2023-05-20	9.22577	8.03742	2.3151	10.753	Adults
deaths	1192	2023-05-21	9.37487	8.15534	2.30813	10.9444	Adults
deaths	1193	2023-05-22	9.52804	8.27645	2.30158	11.141	Adults
deaths	1194	2023-05-23	9.68537	8.40084	2.29545	11.3431	Adults
deaths	1195	2023-05-24	9.84698	8.52859	2.28973	11.5508	Adults
deaths	1196	2023-05-25	10.013	8.65979	2.28442	11.7642	Adults
deaths	1197	2023-05-26	10.1835	8.79451	2.27952	11.9834	Adults
deaths	1198	2023-05-27	10.3587	8.93286	2.27503	12.2088	Adults
deaths	1199	2023-05-28	10.5386	9.07494	2.27093	12.4403	Adults
deaths	1200	2023-05-29	10.7234	9.22082	2.26723	12.6783	Adults
deaths	1201	2023-05-30	10.9132	9.37063	2.26393	12.9228	Adults
deaths	1202	2023-05-31	11.1082	9.52445	2.26102	13.1741	Adults
deaths	1203	2023-06-01	11.3084	9.6824	2.25851	13.4324	Adults
deaths	1204	2023-06-02	11.5142	9.84458	2.25638	13.6978	Adults
deaths	1205	2023-06-03	11.7255	10.0111	2.25464	13.9705	Adults
deaths	1206	2023-06-04	11.9425	10.1821	2.25328	14.2508	Adults
deaths	1207	2023-06-05	12.1655	10.3577	2.25232	14.5388	Adults
deaths	1208	2023-06-06	12.3945	10.5379	2.25173	14.8348	Adults
deaths	1209	2023-06-07	12.6297	10.723	2.25153	15.1391	Adults
deaths	1210	2023-06-08	12.8714	10.9131	2.25171	15.4517	Adults
deaths	1211	2023-06-09	13.1196	11.1082	2.25227	15.773	Adults
deaths	1212	2023-06-10	13.3745	11.3085	2.25321	16.1032	Adults
deaths	1213	2023-06-11	13.6364	11.5143	2.25453	16.4426	Adults
deaths	1214	2023-06-12	13.9054	11.7255	2.25623	16.7914	Adults
deaths	1215	2023-06-13	14.1818	11.9424	2.25831	17.1498	Adults
deaths	1216	2023-06-14	14.4656	12.1651	2.26077	17.5182	Adults
deaths	1217	2023-06-15	14.7572	12.3937	2.26361	17.8968	Adults
deaths	1218	2023-06-16	15.0568	12.6285	2.26684	18.2859	Adults
deaths	1219	2023-06-17	15.3645	12.8695	2.27044	18.6857	Adults
deaths	1220	2023-06-18	15.6805	13.117	2.27443	19.0967	Adults
deaths	1221	2023-06-19	16.0052	13.3712	2.2788	19.519	Adults
deaths	1222	2023-06-20	16.3387	13.6321	2.28356	19.953	Adults
deaths	1223	2023-06-21	16.6813	13.9	2.28871	20.399	Adults
deaths	1224	2023-06-22	17.0332	14.1751	2.29424	20.8573	Adults
deaths	1225	2023-06-23	17.3946	14.4576	2.30016	21.3283	Adults
deaths	1226	2023-06-24	17.7659	14.7476	2.30648	21.8122	Adults
deaths	1227	2023-06-25	18.1473	15.0454	2.31319	22.3095	Adults
deaths	1228	2023-06-26	18.5391	15.3511	2.3203	22.8206	Adults
deaths	1229	2023-06-27	18.9415	15.6651	2.32781	23.3456	Adults
deaths	1230	2023-06-28	19.3548	15.9874	2.33571	23.8851	Adults
deaths	1231	2023-06-29	19.7793	16.3183	2.34403	24.4394	Adults
deaths	1232	2023-06-30	20.2153	16.6581	2.35275	25.0089	Adults
deaths	1233	2023-07-01	20.6631	17.007	2.36188	25.5939	Adults
deaths	1234	2023-07-02	21.1231	17.3651	2.37142	26.1949	Adults
deaths	1235	2023-07-03	21.5954	17.7329	2.38139	26.8123	Adults
deaths	1236	2023-07-04	22.0805	18.1104	2.39178	27.4465	Adults
deaths	1237	2023-07-05	22.5787	18.498	2.40259	28.0978	Adults
deaths	1238	2023-07-06	23.0903	18.8959	2.41383	28.7668	Adults
deaths	1239	2023-07-07	23.6156	19.3044	2.42551	29.4538	Adults
deaths	1240	2023-07-08	24.1549	19.7238	2.43762	30.1593	Adults
deaths	1241	2023-07-09	24.7088	20.1542	2.45018	30.8838	Adults
deaths	1242	2023-07-10	25.2774	20.5961	2.46318	31.6275	Adults
deaths	1243	2023-07-11	25.8612	21.0497	2.47664	32.3911	Adults
deaths	1244	2023-07-12	26.4604	21.5153	2.49056	33.175	Adults
deaths	1245	2023-07-13	27.0756	21.9931	2.50495	33.9796	Adults
deaths	1246	2023-07-14	27.7071	22.4835	2.5198	34.8054	Adults
deaths	1247	2023-07-15	28.3552	22.9868	2.53513	35.6528	Adults
deaths	1248	2023-07-16	29.0203	23.5034	2.55094	36.5224	Adults
deaths	1249	2023-07-17	29.7029	24.0334	2.56725	37.4145	Adults
deaths	1250	2023-07-18	30.4033	24.5773	2.58404	38.3297	Adults
deaths	1251	2023-07-19	31.1219	25.1353	2.60134	39.2683	Adults
deaths	1252	2023-07-20	31.8591	25.7079	2.61915	40.231	Adults
deaths	1253	2023-07-21	32.6154	26.2952	2.63747	41.2181	Adults
deaths	1254	2023-07-22	33.3911	26.8978	2.65632	42.2301	Adults
deaths	1255	2023-07-23	34.1866	27.5159	2.6757	43.2674	Adults
deaths	1256	2023-07-24	35.0024	28.1498	2.69562	44.3306	Adults
deaths	1257	2023-07-25	35.8389	28.7999	2.71609	45.42	Adults
deaths	1258	2023-07-26	36.6964	29.4666	2.73711	46.5361	Adults
deaths	1259	2023-07-27	37.5754	30.1502	2.7587	47.6793	Adults
deaths	1260	2023-07-28	38.4763	30.851	2.78087	48.85	Adults
deaths	1261	2023-07-29	39.3995	31.5695	2.80362	50.0487	Adults
deaths	1262	2023-07-30	40.3453	32.3059	2.82696	51.2757	Adults
deaths	1263	2023-07-31	41.3143	33.0607	2.8509	52.5314	Adults
deaths	1264	2023-08-01	42.3067	33.8342	2.87546	53.8162	Adults
deaths	1265	2023-08-02	43.3229	34.6267	2.90064	55.1303	Adults
deaths	1266	2023-08-03	44.3634	35.4387	2.92645	56.4742	Adults
deaths	1267	2023-08-04	45.4285	36.2703	2.95291	57.8481	Adults
deaths	1268	2023-08-05	46.5184	37.1221	2.98003	59.2523	Adults
deaths	1269	2023-08-06	47.6337	37.9944	3.00781	60.687	Adults
deaths	1270	2023-08-07	48.7746	38.8874	3.03628	62.1524	Adults
deaths	1271	2023-08-08	49.9415	39.8016	3.06543	63.6488	Adults
deaths	1272	2023-08-09	51.1345	40.7372	3.09529	65.1763	Adults
deaths	1273	2023-08-10	52.3541	41.6946	3.12587	66.7349	Adults
deaths	1274	2023-08-11	53.6004	42.6741	3.15717	68.3248	Adults
deaths	1275	2023-08-12	54.8738	43.676	3.18922	69.946	Adults
deaths	1276	2023-08-13	56.1743	44.7006	3.22203	71.5984	Adults
deaths	1277	2023-08-14	57.5023	45.7481	3.25561	73.2821	Adults
deaths	1278	2023-08-15	58.8579	46.8189	3.28997	74.9969	Adults
deaths	1279	2023-08-16	60.2412	47.9131	3.32514	76.7426	Adults
deaths	1280	2023-08-17	61.6523	49.0311	3.36112	78.5191	Adults
deaths	1281	2023-08-18	63.0913	50.173	3.39793	80.326	Adults
deaths	1282	2023-08-19	64.5583	51.3391	3.4356	82.1631	Adults
deaths	1283	2023-08-20	66.0531	52.5294	3.47412	84.0299	Adults
deaths	1284	2023-08-21	67.5759	53.7442	3.51352	85.9259	Adults
deaths	1285	2023-08-22	69.1264	54.9836	3.55383	87.8506	Adults
deaths	1286	2023-08-23	70.7046	56.2477	3.59505	89.8035	Adults
deaths	1287	2023-08-24	72.3103	57.5366	3.6372	91.7839	Adults
deaths	1288	2023-08-25	73.9433	58.8503	3.6803	93.7909	Adults
deaths	1289	2023-08-26	75.6033	60.1889	3.72437	95.8238	Adults
deaths	1290	2023-08-27	77.29	61.5522	3.76944	97.8816	Adults
deaths	1291	2023-08-28	79.003	62.9404	3.81551	99.9634	Adults
deaths	1292	2023-08-29	80.7417	64.3532	3.86261	102.068	Adults
deaths	1293	2023-08-30	82.5059	65.7906	3.91076	104.195	Adults
deaths	1294	2023-08-31	84.2948	67.2523	3.95998	106.341	Adults
deaths	1295	2023-09-01	86.1078	68.7383	4.01029	108.507	Adults
deaths	1296	2023-09-02	87.9443	70.2481	4.06172	110.691	Adults
deaths	1297	2023-09-03	89.8035	71.7816	4.11428	112.891	Adults
deaths	1298	2023-09-04	91.6846	73.3383	4.16801	115.106	Adults
deaths	1299	2023-09-05	93.5865	74.9178	4.22292	117.333	Adults
deaths	1300	2023-09-06	95.5085	76.5198	4.27903	119.572	Adults
deaths	1301	2023-09-07	97.4493	78.1436	4.33637	121.82	Adults
deaths	1302	2023-09-08	99.408	79.7888	4.39497	124.075	Adults
deaths	1303	2023-09-09	101.383	81.4547	4.45486	126.335	Adults
deaths	1304	2023-09-10	103.374	83.1406	4.51604	128.599	Adults
deaths	1305	2023-09-11	105.378	84.8457	4.57856	130.863	Adults
deaths	1306	2023-09-12	107.395	86.5693	4.64245	133.127	Adults
deaths	1307	2023-09-13	109.423	88.3105	4.70772	135.386	Adults
deaths	1308	2023-09-14	111.46	90.0684	4.77441	137.639	Adults
deaths	1309	2023-09-15	113.506	91.842	4.84254	139.884	Adults
deaths	1310	2023-09-16	115.557	93.6302	4.91215	142.118	Adults
deaths	1311	2023-09-17	117.612	95.4318	4.98326	144.337	Adults
deaths	1312	2023-09-18	119.67	97.2458	5.0559	146.54	Adults
deaths	1313	2023-09-19	121.728	99.0707	5.13011	148.724	Adults
deaths	1314	2023-09-20	123.784	100.905	5.20592	150.887	Adults
deaths	1315	2023-09-21	125.837	102.748	5.28335	153.024	Adults
deaths	1316	2023-09-22	127.883	104.598	5.36244	155.134	Adults
deaths	1317	2023-09-23	129.922	106.453	5.44323	157.213	Adults
deaths	1318	2023-09-24	131.95	108.312	5.52575	159.259	Adults
deaths	1319	2023-09-25	133.966	110.173	5.61003	161.269	Adults
deaths	1320	2023-09-26	135.967	112.035	5.69611	163.241	Adults
deaths	1321	2023-09-27	137.95	113.895	5.78402	165.17	Adults
deaths	1322	2023-09-28	139.913	115.752	5.87379	167.055	Adults
deaths	1323	2023-09-29	141.855	117.603	5.96548	168.892	Adults
deaths	1324	2023-09-30	143.771	119.448	6.0591	170.68	Adults
deaths	1325	2023-10-01	145.661	121.284	6.1547	172.414	Adults
deaths	1326	2023-10-02	147.52	123.109	6.25232	174.093	Adults
deaths	1327	2023-10-03	149.348	124.921	6.35201	175.715	Adults
deaths	1328	2023-10-04	151.141	126.718	6.45379	177.275	Adults
deaths	1329	2023-10-05	152.896	128.497	6.5577	178.773	Adults
deaths	1330	2023-10-06	154.612	130.258	6.6638	180.205	Adults
deaths	1331	2023-10-07	156.286	131.996	6.77211	181.57	Adults
deaths	1332	2023-10-08	157.916	133.711	6.88268	182.866	Adults
deaths	1333	2023-10-09	159.498	135.401	6.99555	184.09	Adults
deaths	1334	2023-10-10	161.032	137.062	7.11076	185.24	Adults
deaths	1335	2023-10-11	162.514	138.693	7.22836	186.315	Adults
deaths	1336	2023-10-12	163.942	140.292	7.3484	187.313	Adults
deaths	1337	2023-10-13	165.314	141.856	7.47091	188.233	Adults
deaths	1338	2023-10-14	166.629	143.383	7.59594	189.073	Adults
deaths	1339	2023-10-15	167.884	144.872	7.72353	189.832	Adults
deaths	1340	2023-10-16	169.077	146.319	7.85373	190.509	Adults
deaths	1341	2023-10-17	170.207	147.724	7.98658	191.104	Adults
deaths	1342	2023-10-18	171.271	149.084	8.12214	191.614	Adults
deaths	1343	2023-10-19	172.269	150.396	8.26044	192.041	Adults
deaths	1344	2023-10-20	173.199	151.661	8.40153	192.383	Adults
deaths	1345	2023-10-21	174.059	152.874	8.54546	192.64	Adults
deaths	1346	2023-10-22	174.848	154.035	8.69228	192.812	Adults
deaths	1347	2023-10-23	175.566	155.142	8.84203	192.899	Adults
deaths	1348	2023-10-24	176.21	156.193	8.99475	192.902	Adults
deaths	1349	2023-10-25	176.781	157.187	9.15051	192.821	Adults
deaths	1350	2023-10-26	177.278	158.123	9.30933	192.655	Adults
deaths	1351	2023-10-27	177.7	158.998	9.47128	192.407	Adults
deaths	1352	2023-10-28	178.046	159.813	9.63639	192.077	Adults
deaths	1353	2023-10-29	178.317	160.565	9.80471	191.665	Adults
deaths	1354	2023-10-30	178.512	161.253	9.97629	191.174	Adults
deaths	1355	2023-10-31	178.631	161.878	10.1512	190.604	Adults
deaths	1356	2023-11-01	178.675	162.437	10.3294	189.956	Adults
deaths	1357	2023-11-02	178.643	162.931	10.5111	189.233	Adults
deaths	1358	2023-11-03	178.536	163.358	10.6961	188.435	Adults
deaths	1359	2023-11-04	178.355	163.719	10.8847	187.565	Adults
deaths	1360	2023-11-05	178.101	164.013	11.0768	186.624	Adults
deaths	1361	2023-11-06	177.773	164.239	11.2724	185.615	Adults
deaths	1362	2023-11-07	177.374	164.398	11.4717	184.539	Adults
deaths	1363	2023-11-08	176.903	164.49	11.6746	183.399	Adults
deaths	1364	2023-11-09	176.363	164.514	11.8812	182.196	Adults
deaths	1365	2023-11-10	175.754	164.472	12.0916	180.933	Adults
deaths	1366	2023-11-11	175.077	164.363	12.3057	179.613	Adults
deaths	1367	2023-11-12	174.336	164.188	12.5237	178.237	Adults
deaths	1368	2023-11-13	173.53	163.948	12.7454	176.808	Adults
deaths	1369	2023-11-14	172.661	163.643	12.9711	175.328	Adults
deaths	1370	2023-11-15	171.732	163.274	13.2006	173.801	Adults
deaths	1371	2023-11-16	170.744	162.843	13.4341	172.228	Adults
deaths	1372	2023-11-17	169.698	162.349	13.6716	170.611	Adults
deaths	1373	2023-11-18	168.598	161.795	13.913	168.955	Adults
deaths	1374	2023-11-19	167.444	161.181	14.1585	167.26	Adults
deaths	1375	2023-11-20	166.239	160.508	14.408	165.53	Adults
deaths	1376	2023-11-21	164.986	159.779	14.6616	163.766	Adults
deaths	1377	2023-11-22	163.685	158.994	14.9192	161.972	Adults
deaths	1378	2023-11-23	162.339	158.156	15.1809	160.15	Adults
deaths	1379	2023-11-24	160.951	157.265	15.4467	158.302	Adults
deaths	1380	2023-11-25	159.522	156.323	15.7166	156.431	Adults
deaths	1381	2023-11-26	158.055	155.332	15.9906	154.539	Adults
deaths	1382	2023-11-27	156.552	154.294	16.2687	152.629	Adults
deaths	1383	2023-11-28	155.015	153.21	16.5509	150.702	Adults
deaths	1384	2023-11-29	153.446	152.082	16.8372	148.761	Adults
deaths	1385	2023-11-30	151.848	150.913	17.1276	146.807	Adults
deaths	1386	2023-12-01	150.223	149.703	17.422	144.844	Adults
deaths	1387	2023-12-02	148.572	148.456	17.7206	142.874	Adults
deaths	1388	2023-12-03	146.899	147.172	18.0231	140.897	Adults
deaths	1389	2023-12-04	145.204	145.854	18.3296	138.916	Adults
deaths	1390	2023-12-05	143.491	144.504	18.6401	136.933	Adults
deaths	1391	2023-12-06	141.761	143.123	18.9546	134.95	Adults
deaths	1392	2023-12-07	140.015	141.713	19.2729	132.969	Adults
deaths	1393	2023-12-08	138.257	140.277	19.595	130.99	Adults
deaths	1394	2023-12-09	136.488	138.816	19.921	129.017	Adults
deaths	1395	2023-12-10	134.71	137.333	20.2506	127.049	Adults
deaths	1396	2023-12-11	132.925	135.828	20.5839	125.089	Adults
deaths	1397	2023-12-12	131.133	134.304	20.9208	123.138	Adults
deaths	1398	2023-12-13	129.338	132.763	21.2612	121.198	Adults
deaths	1399	2023-12-14	127.541	131.206	21.6051	119.269	Adults
deaths	1400	2023-12-15	125.743	129.636	21.9523	117.353	Adults
deaths	1401	2023-12-16	123.945	128.053	22.3027	115.45	Adults
deaths	1402	2023-12-17	122.15	126.46	22.6562	113.563	Adults
deaths	1403	2023-12-18	120.359	124.859	23.0128	111.692	Adults
deaths	1404	2023-12-19	118.573	123.25	23.3723	109.837	Adults
deaths	1405	2023-12-20	116.793	121.635	23.7346	108	Adults
deaths	1406	2023-12-21	115.021	120.016	24.0995	106.182	Adults
deaths	1407	2023-12-22	113.257	118.395	24.4669	104.383	Adults
deaths	1408	2023-12-23	111.504	116.772	24.8368	102.604	Adults
deaths	1409	2023-12-24	109.761	115.15	25.2088	100.845	Adults
deaths	1410	2023-12-25	108.03	113.528	25.5829	99.1072	Adults
deaths	1411	2023-12-26	106.312	111.91	25.9589	97.3911	Adults
deaths	1412	2023-12-27	104.608	110.295	26.3366	95.6971	Adults
deaths	1413	2023-12-28	102.918	108.685	26.7159	94.0256	Adults
deaths	1414	2023-12-29	101.244	107.081	27.0965	92.377	Adults
deaths	1415	2023-12-30	99.5853	105.485	27.4783	90.7516	Adults
deaths	1416	2023-12-31	97.9438	103.896	27.861	89.1495	Adults
deaths	1417	2024-01-01	96.3196	102.317	28.2445	87.5712	Adults
deaths	1418	2024-01-02	94.7133	100.748	28.6285	86.0168	Adults
deaths	1419	2024-01-03	93.1255	99.1892	29.0128	84.4865	Adults
deaths	1420	2024-01-04	91.5567	97.6424	29.3972	82.9803	Adults
deaths	1421	2024-01-05	90.0072	96.108	29.7814	81.4984	Adults
deaths	1422	2024-01-06	88.4774	94.5866	30.1652	80.0409	Adults
deaths	1423	2024-01-07	86.9677	93.0791	30.5484	78.6078	Adults
deaths	1424	2024-01-08	85.4785	91.586	30.9306	77.199	Adults
deaths	1425	2024-01-09	84.01	90.1079	31.3117	75.8145	Adults
deaths	1426	2024-01-10	82.5624	88.6452	31.6914	74.4543	Adults
deaths	1427	2024-01-11	81.1359	87.1986	32.0694	73.1184	Adults
deaths	1428	2024-01-12	79.7308	85.7684	32.4454	71.8065	Adults
deaths	1429	2024-01-13	78.3471	84.3551	32.8191	70.5187	Adults
deaths	1430	2024-01-14	76.9849	82.959	33.1903	69.2547	Adults
deaths	1431	2024-01-15	75.6443	81.5804	33.5587	68.0143	Adults
deaths	1432	2024-01-16	74.3254	80.2198	33.924	66.7975	Adults
deaths	1433	2024-01-17	73.0282	78.8773	34.2859	65.604	Adults
deaths	1434	2024-01-18	71.7526	77.5531	34.6441	64.4336	Adults
deaths	1435	2024-01-19	70.4987	76.2475	34.9983	63.2862	Adults
deaths	1436	2024-01-20	69.2664	74.9607	35.3482	62.1613	Adults
deaths	1437	2024-01-21	68.0557	73.6928	35.6935	61.0589	Adults
deaths	1438	2024-01-22	66.8664	72.4438	36.0339	59.9786	Adults
deaths	1439	2024-01-23	65.6984	71.214	36.3692	58.9202	Adults
deaths	1440	2024-01-24	64.5516	70.0033	36.699	57.8835	Adults
deaths	1441	2024-01-25	63.426	68.8118	37.023	56.868	Adults
deaths	1442	2024-01-26	62.3213	67.6396	37.341	55.8737	Adults
deaths	1443	2024-01-27	61.2373	66.4866	37.6527	54.9001	Adults
deaths	1444	2024-01-28	60.1739	65.3528	37.9576	53.947	Adults
deaths	1445	2024-01-29	59.1309	64.2381	38.2557	53.014	Adults
deaths	1446	2024-01-30	58.1081	63.1426	38.5466	52.1009	Adults
deaths	1447	2024-01-31	57.1052	62.0661	38.83	51.2073	Adults
deaths	1448	2024-02-01	56.1221	61.0086	39.1056	50.333	Adults
deaths	1449	2024-02-02	55.1586	59.9699	39.3733	49.4777	Adults
deaths	1450	2024-02-03	54.2143	58.9499	39.6327	48.6409	Adults
deaths	1451	2024-02-04	53.2891	57.9485	39.8836	47.8225	Adults
deaths	1452	2024-02-05	52.3827	56.9655	40.1257	47.022	Adults
deaths	1453	2024-02-06	51.4948	56.0009	40.3588	46.2393	Adults
deaths	1454	2024-02-07	50.6252	55.0543	40.5828	45.4739	Adults
deaths	1455	2024-02-08	49.7736	54.1257	40.7973	44.7255	Adults
deaths	1456	2024-02-09	48.9398	53.2149	41.0022	43.994	Adults
deaths	1457	2024-02-10	48.1235	52.3217	41.1973	43.2788	Adults
deaths	1458	2024-02-11	47.3244	51.4459	41.3823	42.5798	Adults
deaths	1459	2024-02-12	46.5423	50.5872	41.5572	41.8967	Adults
deaths	1460	2024-02-13	45.7769	49.7456	41.7217	41.229	Adults
deaths	1	2020-02-15	NA	NA	NA	NA	Children
deaths	2	2020-02-16	6.27569e-08	6.27569e-08	6.27569e-08	6.27569e-08	Children
deaths	3	2020-02-17	2.93668e-06	2.93668e-06	2.93668e-06	2.93668e-06	Children
deaths	4	2020-02-18	2.29758e-05	2.29758e-05	2.29758e-05	2.29758e-05	Children
deaths	5	2020-02-19	8.74098e-05	8.74098e-05	8.74098e-05	8.74098e-05	Children
deaths	6	2020-02-20	0.00023063	0.00023063	0.00023063	0.00023063	Children
deaths	7	2020-02-21	0.000492202	0.000492202	0.000492202	0.000492202	Children
deaths	8	2020-02-22	0.000917423	0.000917423	0.000917423	0.000917423	Children
deaths	9	2020-02-23	0.00155703	0.00155703	0.00155703	0.00155703	Children
deaths	10	2020-02-24	0.00246524	0.00246524	0.00246524	0.00246524	Children
deaths	11	2020-02-25	0.00369719	0.00369719	0.00369719	0.00369719	Children
deaths	12	2020-02-26	0.00530714	0.00530714	0.00530714	0.00530714	Children
deaths	13	2020-02-27	0.00734861	0.00734861	0.00734861	0.00734861	Children
deaths	14	2020-02-28	0.00987612	0.00987612	0.00987612	0.00987612	Children
deaths	15	2020-02-29	0.0129491	0.0129491	0.0129491	0.0129491	Children
deaths	16	2020-03-01	0.0166363	0.0166363	0.0166363	0.0166363	Children
deaths	17	2020-03-02	0.0210223	0.0210223	0.0210223	0.0210223	Children
deaths	18	2020-03-03	0.026213	0.026213	0.026213	0.026213	Children
deaths	19	2020-03-04	0.0323432	0.0323432	0.0323432	0.0323432	Children
deaths	20	2020-03-05	0.039584	0.039584	0.039584	0.039584	Children
deaths	21	2020-03-06	0.0481499	0.0481499	0.0481499	0.0481499	Children
deaths	22	2020-03-07	0.0583117	0.0583117	0.0583117	0.0583117	Children
deaths	23	2020-03-08	0.0704025	0.0704025	0.0704025	0.0704025	Children
deaths	24	2020-03-09	0.0848378	0.0848378	0.0848378	0.0848378	Children
deaths	25	2020-03-10	0.102124	0.102124	0.102124	0.102124	Children
deaths	26	2020-03-11	0.122886	0.122886	0.122886	0.122886	Children
deaths	27	2020-03-12	0.147885	0.147885	0.147885	0.147885	Children
deaths	28	2020-03-13	0.178051	0.178051	0.178051	0.178051	Children
deaths	29	2020-03-14	0.214518	0.214518	0.214518	0.214518	Children
deaths	30	2020-03-15	0.258666	0.258666	0.258666	0.258666	Children
deaths	31	2020-03-16	0.312183	0.312183	0.312183	0.312183	Children
deaths	32	2020-03-17	0.37711	0.37711	0.37711	0.37711	Children
deaths	33	2020-03-18	0.455952	0.455952	0.455952	0.455952	Children
deaths	34	2020-03-19	0.55174	0.55174	0.55174	0.55174	Children
deaths	35	2020-03-20	0.668177	0.668177	0.668177	0.668177	Children
deaths	36	2020-03-21	0.809771	0.809771	0.809771	0.809771	Children
deaths	37	2020-03-22	0.981996	0.981996	0.981996	0.981996	Children
deaths	38	2020-03-23	1.19155	1.19155	1.19155	1.19155	Children
deaths	39	2020-03-24	1.44654	1.44654	1.44654	1.44654	Children
deaths	40	2020-03-25	1.75691	1.75691	1.75691	1.75691	Children
deaths	41	2020-03-26	2.13468	2.13468	2.13468	2.13468	Children
deaths	42	2020-03-27	2.59454	2.59454	2.59454	2.59454	Children
deaths	43	2020-03-28	3.15441	3.15441	3.15441	3.15441	Children
deaths	44	2020-03-29	3.83599	3.83599	3.83599	3.83599	Children
deaths	45	2020-03-30	4.66586	4.66586	4.66586	4.66586	Children
deaths	46	2020-03-31	5.67622	5.67622	5.67622	5.67622	Children
deaths	47	2020-04-01	6.90634	6.90634	6.90634	6.90634	Children
deaths	48	2020-04-02	8.40408	8.40408	8.40408	8.40408	Children
deaths	49	2020-04-03	10.2274	10.2274	10.2274	10.2274	Children
deaths	50	2020-04-04	12.4473	12.4473	12.4473	12.4473	Children
deaths	51	2020-04-05	15.1496	15.1496	15.1496	15.1496	Children
deaths	52	2020-04-06	18.4388	18.4388	18.4388	18.4388	Children
deaths	53	2020-04-07	22.4422	22.4422	22.4422	22.4422	Children
deaths	54	2020-04-08	27.3139	27.3139	27.3139	27.3139	Children
deaths	55	2020-04-09	33.2413	33.2413	33.2413	33.2413	Children
deaths	56	2020-04-10	40.4514	40.4514	40.4514	40.4514	Children
deaths	57	2020-04-11	49.2099	49.2099	49.2099	49.2099	Children
deaths	58	2020-04-12	59.754	59.754	59.754	59.754	Children
deaths	59	2020-04-13	72.1578	72.1578	72.1578	72.1578	Children
deaths	60	2020-04-14	86.2624	86.2624	86.2624	86.2624	Children
deaths	61	2020-04-15	101.708	101.708	101.708	101.708	Children
deaths	62	2020-04-16	118.018	118.018	118.018	118.018	Children
deaths	63	2020-04-17	134.689	134.689	134.689	134.689	Children
deaths	64	2020-04-18	151.256	151.256	151.256	151.256	Children
deaths	65	2020-04-19	167.331	167.331	167.331	167.331	Children
deaths	66	2020-04-20	182.615	182.615	182.615	182.615	Children
deaths	67	2020-04-21	196.898	196.898	196.898	196.898	Children
deaths	68	2020-04-22	210.05	210.05	210.05	210.05	Children
deaths	69	2020-04-23	222.005	222.005	222.005	222.005	Children
deaths	70	2020-04-24	232.749	232.749	232.749	232.749	Children
deaths	71	2020-04-25	242.3	242.3	242.3	242.3	Children
deaths	72	2020-04-26	250.711	250.711	250.711	250.711	Children
deaths	73	2020-04-27	258.039	258.039	258.039	258.039	Children
deaths	74	2020-04-28	264.365	264.365	264.365	264.365	Children
deaths	75	2020-04-29	269.763	269.763	269.763	269.763	Children
deaths	76	2020-04-30	274.316	274.316	274.316	274.316	Children
deaths	77	2020-05-01	278.099	278.099	278.099	278.099	Children
deaths	78	2020-05-02	281.187	281.187	281.187	281.187	Children
deaths	79	2020-05-03	283.651	283.651	283.651	283.651	Children
deaths	80	2020-05-04	285.554	285.554	285.554	285.554	Children
deaths	81	2020-05-05	286.955	286.955	286.955	286.955	Children
deaths	82	2020-05-06	287.906	287.906	287.906	287.906	Children
deaths	83	2020-05-07	288.458	288.458	288.458	288.458	Children
deaths	84	2020-05-08	288.653	288.653	288.653	288.653	Children
deaths	85	2020-05-09	288.526	288.526	288.526	288.526	Children
deaths	86	2020-05-10	288.115	288.115	288.115	288.115	Children
deaths	87	2020-05-11	287.45	287.45	287.45	287.45	Children
deaths	88	2020-05-12	286.555	286.555	286.555	286.555	Children
deaths	89	2020-05-13	285.455	285.455	285.455	285.455	Children
deaths	90	2020-05-14	284.172	284.172	284.172	284.172	Children
deaths	91	2020-05-15	282.723	282.723	282.723	282.723	Children
deaths	92	2020-05-16	281.124	281.124	281.124	281.124	Children
deaths	93	2020-05-17	279.39	279.39	279.39	279.39	Children
deaths	94	2020-05-18	277.535	277.535	277.535	277.535	Children
deaths	95	2020-05-19	275.567	275.567	275.567	275.567	Children
deaths	96	2020-05-20	273.499	273.499	273.499	273.499	Children
deaths	97	2020-05-21	271.339	271.339	271.339	271.339	Children
deaths	98	2020-05-22	269.096	269.096	269.096	269.096	Children
deaths	99	2020-05-23	266.775	266.775	266.775	266.775	Children
deaths	100	2020-05-24	264.385	264.385	264.385	264.385	Children
deaths	101	2020-05-25	261.932	261.932	261.932	261.932	Children
deaths	102	2020-05-26	259.419	259.419	259.419	259.419	Children
deaths	103	2020-05-27	256.853	256.853	256.853	256.853	Children
deaths	104	2020-05-28	254.239	254.239	254.239	254.239	Children
deaths	105	2020-05-29	251.58	251.58	251.58	251.58	Children
deaths	106	2020-05-30	248.881	248.881	248.881	248.881	Children
deaths	107	2020-05-31	246.145	246.145	246.145	246.145	Children
deaths	108	2020-06-01	243.376	243.376	243.376	243.376	Children
deaths	109	2020-06-02	240.577	240.577	240.577	240.577	Children
deaths	110	2020-06-03	237.751	237.751	237.751	237.751	Children
deaths	111	2020-06-04	234.902	234.902	234.902	234.902	Children
deaths	112	2020-06-05	232.032	232.032	232.032	232.032	Children
deaths	113	2020-06-06	229.144	229.144	229.144	229.144	Children
deaths	114	2020-06-07	226.24	226.24	226.24	226.24	Children
deaths	115	2020-06-08	223.323	223.323	223.323	223.323	Children
deaths	116	2020-06-09	220.396	220.396	220.396	220.396	Children
deaths	117	2020-06-10	217.46	217.46	217.46	217.46	Children
deaths	118	2020-06-11	214.518	214.518	214.518	214.518	Children
deaths	119	2020-06-12	211.573	211.573	211.573	211.573	Children
deaths	120	2020-06-13	208.625	208.625	208.625	208.625	Children
deaths	121	2020-06-14	205.677	205.677	205.677	205.677	Children
deaths	122	2020-06-15	202.732	202.732	202.732	202.732	Children
deaths	123	2020-06-16	199.79	199.79	199.79	199.79	Children
deaths	124	2020-06-17	196.853	196.853	196.853	196.853	Children
deaths	125	2020-06-18	193.924	193.924	193.924	193.924	Children
deaths	126	2020-06-19	191.003	191.003	191.003	191.003	Children
deaths	127	2020-06-20	188.093	188.093	188.093	188.093	Children
deaths	128	2020-06-21	185.195	185.195	185.195	185.195	Children
deaths	129	2020-06-22	182.31	182.31	182.31	182.31	Children
deaths	130	2020-06-23	179.439	179.439	179.439	179.439	Children
deaths	131	2020-06-24	176.584	176.584	176.584	176.584	Children
deaths	132	2020-06-25	173.747	173.747	173.747	173.747	Children
deaths	133	2020-06-26	170.928	170.928	170.928	170.928	Children
deaths	134	2020-06-27	168.128	168.128	168.128	168.128	Children
deaths	135	2020-06-28	165.349	165.349	165.349	165.349	Children
deaths	136	2020-06-29	162.591	162.591	162.591	162.591	Children
deaths	137	2020-06-30	159.856	159.856	159.856	159.856	Children
deaths	138	2020-07-01	157.144	157.144	157.144	157.144	Children
deaths	139	2020-07-02	154.456	154.456	154.456	154.456	Children
deaths	140	2020-07-03	151.793	151.793	151.793	151.793	Children
deaths	141	2020-07-04	149.156	149.156	149.156	149.156	Children
deaths	142	2020-07-05	146.545	146.545	146.545	146.545	Children
deaths	143	2020-07-06	143.961	143.961	143.961	143.961	Children
deaths	144	2020-07-07	141.405	141.405	141.405	141.405	Children
deaths	145	2020-07-08	138.877	138.877	138.877	138.877	Children
deaths	146	2020-07-09	136.378	136.378	136.378	136.378	Children
deaths	147	2020-07-10	133.908	133.908	133.908	133.908	Children
deaths	148	2020-07-11	131.467	131.467	131.467	131.467	Children
deaths	149	2020-07-12	129.057	129.057	129.057	129.057	Children
deaths	150	2020-07-13	126.676	126.676	126.676	126.676	Children
deaths	151	2020-07-14	124.326	124.326	124.326	124.326	Children
deaths	152	2020-07-15	122.007	122.007	122.007	122.007	Children
deaths	153	2020-07-16	119.719	119.719	119.719	119.719	Children
deaths	154	2020-07-17	117.462	117.462	117.462	117.462	Children
deaths	155	2020-07-18	115.236	115.236	115.236	115.236	Children
deaths	156	2020-07-19	113.042	113.042	113.042	113.042	Children
deaths	157	2020-07-20	110.879	110.879	110.879	110.879	Children
deaths	158	2020-07-21	108.748	108.748	108.748	108.748	Children
deaths	159	2020-07-22	106.649	106.649	106.649	106.649	Children
deaths	160	2020-07-23	104.581	104.581	104.581	104.581	Children
deaths	161	2020-07-24	102.545	102.545	102.545	102.545	Children
deaths	162	2020-07-25	100.541	100.541	100.541	100.541	Children
deaths	163	2020-07-26	98.5675	98.5675	98.5675	98.5675	Children
deaths	164	2020-07-27	96.6258	96.6258	96.6258	96.6258	Children
deaths	165	2020-07-28	94.7155	94.7155	94.7155	94.7155	Children
deaths	166	2020-07-29	92.8363	92.8363	92.8363	92.8363	Children
deaths	167	2020-07-30	90.9881	90.9881	90.9881	90.9881	Children
deaths	168	2020-07-31	89.1707	89.1707	89.1707	89.1707	Children
deaths	169	2020-08-01	87.384	87.384	87.384	87.384	Children
deaths	170	2020-08-02	85.6277	85.6277	85.6277	85.6277	Children
deaths	171	2020-08-03	83.9016	83.9016	83.9016	83.9016	Children
deaths	172	2020-08-04	82.2055	82.2055	82.2055	82.2055	Children
deaths	173	2020-08-05	80.5391	80.5391	80.5391	80.5391	Children
deaths	174	2020-08-06	78.9022	78.9022	78.9022	78.9022	Children
deaths	175	2020-08-07	77.2945	77.2945	77.2945	77.2945	Children
deaths	176	2020-08-08	75.7157	75.7157	75.7157	75.7157	Children
deaths	177	2020-08-09	74.1656	74.1656	74.1656	74.1656	Children
deaths	178	2020-08-10	72.6437	72.6437	72.6437	72.6437	Children
deaths	179	2020-08-11	71.1498	71.1498	71.1498	71.1498	Children
deaths	180	2020-08-12	69.6837	69.6837	69.6837	69.6837	Children
deaths	181	2020-08-13	68.245	68.245	68.245	68.245	Children
deaths	182	2020-08-14	66.8333	66.8333	66.8333	66.8333	Children
deaths	183	2020-08-15	65.4482	65.4482	65.4482	65.4482	Children
deaths	184	2020-08-16	64.0896	64.0896	64.0896	64.0896	Children
deaths	185	2020-08-17	62.757	62.757	62.757	62.757	Children
deaths	186	2020-08-18	61.45	61.45	61.45	61.45	Children
deaths	187	2020-08-19	60.1684	60.1684	60.1684	60.1684	Children
deaths	188	2020-08-20	58.9117	58.9117	58.9117	58.9117	Children
deaths	189	2020-08-21	57.6797	57.6797	57.6797	57.6797	Children
deaths	190	2020-08-22	56.4719	56.4719	56.4719	56.4719	Children
deaths	191	2020-08-23	55.288	55.288	55.288	55.288	Children
deaths	192	2020-08-24	54.1276	54.1276	54.1276	54.1276	Children
deaths	193	2020-08-25	52.9903	52.9903	52.9903	52.9903	Children
deaths	194	2020-08-26	51.8759	51.8759	51.8759	51.8759	Children
deaths	195	2020-08-27	50.784	50.784	50.784	50.784	Children
deaths	196	2020-08-28	49.7141	49.7141	49.7141	49.7141	Children
deaths	197	2020-08-29	48.6659	48.6659	48.6659	48.6659	Children
deaths	198	2020-08-30	47.6391	47.6391	47.6391	47.6391	Children
deaths	199	2020-08-31	46.6333	46.6333	46.6333	46.6333	Children
deaths	200	2020-09-01	45.6481	45.6481	45.6481	45.6481	Children
deaths	201	2020-09-02	44.6832	44.6832	44.6832	44.6832	Children
deaths	202	2020-09-03	43.7386	43.7386	43.7386	43.7386	Children
deaths	203	2020-09-04	42.817	42.817	42.817	42.817	Children
deaths	204	2020-09-05	41.9279	41.9279	41.9279	41.9279	Children
deaths	205	2020-09-06	41.0886	41.0886	41.0886	41.0886	Children
deaths	206	2020-09-07	40.3218	40.3218	40.3218	40.3218	Children
deaths	207	2020-09-08	39.6512	39.6512	39.6512	39.6512	Children
deaths	208	2020-09-09	39.0985	39.0985	39.0985	39.0985	Children
deaths	209	2020-09-10	38.681	38.681	38.681	38.681	Children
deaths	210	2020-09-11	38.4113	38.4113	38.4113	38.4113	Children
deaths	211	2020-09-12	38.2969	38.2969	38.2969	38.2969	Children
deaths	212	2020-09-13	38.3411	38.3411	38.3411	38.3411	Children
deaths	213	2020-09-14	38.544	38.544	38.544	38.544	Children
deaths	214	2020-09-15	38.9033	38.9033	38.9033	38.9033	Children
deaths	215	2020-09-16	39.4147	39.4147	39.4147	39.4147	Children
deaths	216	2020-09-17	40.0732	40.0732	40.0732	40.0732	Children
deaths	217	2020-09-18	40.8736	40.8736	40.8736	40.8736	Children
deaths	218	2020-09-19	41.8098	41.8098	41.8098	41.8098	Children
deaths	219	2020-09-20	42.8769	42.8769	42.8769	42.8769	Children
deaths	220	2020-09-21	44.0698	44.0698	44.0698	44.0698	Children
deaths	221	2020-09-22	45.384	45.384	45.384	45.384	Children
deaths	222	2020-09-23	46.8157	46.8157	46.8157	46.8157	Children
deaths	223	2020-09-24	48.362	48.362	48.362	48.362	Children
deaths	224	2020-09-25	50.0202	50.0202	50.0202	50.0202	Children
deaths	225	2020-09-26	51.7884	51.7884	51.7884	51.7884	Children
deaths	226	2020-09-27	53.6653	53.6653	53.6653	53.6653	Children
deaths	227	2020-09-28	55.6505	55.6505	55.6505	55.6505	Children
deaths	228	2020-09-29	57.7439	57.7439	57.7439	57.7439	Children
deaths	229	2020-09-30	59.9455	59.9455	59.9455	59.9455	Children
deaths	230	2020-10-01	62.2565	62.2565	62.2565	62.2565	Children
deaths	231	2020-10-02	64.6783	64.6783	64.6783	64.6783	Children
deaths	232	2020-10-03	67.2124	67.2124	67.2124	67.2124	Children
deaths	233	2020-10-04	69.8607	69.8607	69.8607	69.8607	Children
deaths	234	2020-10-05	72.6261	72.6261	72.6261	72.6261	Children
deaths	235	2020-10-06	75.5112	75.5112	75.5112	75.5112	Children
deaths	236	2020-10-07	78.5187	78.5187	78.5187	78.5187	Children
deaths	237	2020-10-08	81.6521	81.6521	81.6521	81.6521	Children
deaths	238	2020-10-09	84.9151	84.9151	84.9151	84.9151	Children
deaths	239	2020-10-10	88.3112	88.3112	88.3112	88.3112	Children
deaths	240	2020-10-11	91.8444	91.8444	91.8444	91.8444	Children
deaths	241	2020-10-12	95.5191	95.5191	95.5191	95.5191	Children
deaths	242	2020-10-13	99.3394	99.3394	99.3394	99.3394	Children
deaths	243	2020-10-14	103.31	103.31	103.31	103.31	Children
deaths	244	2020-10-15	107.435	107.435	107.435	107.435	Children
deaths	245	2020-10-16	111.721	111.721	111.721	111.721	Children
deaths	246	2020-10-17	116.171	116.171	116.171	116.171	Children
deaths	247	2020-10-18	120.79	120.79	120.79	120.79	Children
deaths	248	2020-10-19	125.585	125.585	125.585	125.585	Children
deaths	249	2020-10-20	130.56	130.56	130.56	130.56	Children
deaths	250	2020-10-21	135.721	135.721	135.721	135.721	Children
deaths	251	2020-10-22	141.073	141.073	141.073	141.073	Children
deaths	252	2020-10-23	146.622	146.622	146.622	146.622	Children
deaths	253	2020-10-24	152.372	152.372	152.372	152.372	Children
deaths	254	2020-10-25	158.331	158.331	158.331	158.331	Children
deaths	255	2020-10-26	164.503	164.503	164.503	164.503	Children
deaths	256	2020-10-27	170.895	170.895	170.895	170.895	Children
deaths	257	2020-10-28	177.511	177.511	177.511	177.511	Children
deaths	258	2020-10-29	184.357	184.357	184.357	184.357	Children
deaths	259	2020-10-30	191.439	191.439	191.439	191.439	Children
deaths	260	2020-10-31	198.762	198.762	198.762	198.762	Children
deaths	261	2020-11-01	206.332	206.332	206.332	206.332	Children
deaths	262	2020-11-02	214.153	214.153	214.153	214.153	Children
deaths	263	2020-11-03	222.231	222.231	222.231	222.231	Children
deaths	264	2020-11-04	230.57	230.57	230.57	230.57	Children
deaths	265	2020-11-05	239.174	239.174	239.174	239.174	Children
deaths	266	2020-11-06	248.049	248.049	248.049	248.049	Children
deaths	267	2020-11-07	257.198	257.198	257.198	257.198	Children
deaths	268	2020-11-08	266.624	266.624	266.624	266.624	Children
deaths	269	2020-11-09	276.332	276.332	276.332	276.332	Children
deaths	270	2020-11-10	286.322	286.322	286.322	286.322	Children
deaths	271	2020-11-11	296.599	296.599	296.599	296.599	Children
deaths	272	2020-11-12	307.163	307.163	307.163	307.163	Children
deaths	273	2020-11-13	318.015	318.015	318.015	318.015	Children
deaths	274	2020-11-14	329.158	329.158	329.158	329.158	Children
deaths	275	2020-11-15	340.589	340.589	340.589	340.589	Children
deaths	276	2020-11-16	352.308	352.308	352.308	352.308	Children
deaths	277	2020-11-17	364.314	364.314	364.314	364.314	Children
deaths	278	2020-11-18	376.604	376.604	376.604	376.604	Children
deaths	279	2020-11-19	389.175	389.175	389.175	389.175	Children
deaths	280	2020-11-20	402.023	402.023	402.023	402.023	Children
deaths	281	2020-11-21	415.141	415.141	415.141	415.141	Children
deaths	282	2020-11-22	428.524	428.524	428.524	428.524	Children
deaths	283	2020-11-23	442.165	442.165	442.165	442.165	Children
deaths	284	2020-11-24	456.054	456.054	456.054	456.054	Children
deaths	285	2020-11-25	470.182	470.182	470.182	470.182	Children
deaths	286	2020-11-26	484.538	484.538	484.538	484.538	Children
deaths	287	2020-11-27	499.11	499.11	499.11	499.11	Children
deaths	288	2020-11-28	513.883	513.883	513.883	513.883	Children
deaths	289	2020-11-29	528.843	528.843	528.843	528.843	Children
deaths	290	2020-11-30	543.974	543.974	543.974	543.974	Children
deaths	291	2020-12-01	559.259	559.259	559.259	559.259	Children
deaths	292	2020-12-02	574.677	574.677	574.677	574.677	Children
deaths	293	2020-12-03	590.209	590.209	590.209	590.209	Children
deaths	294	2020-12-04	605.832	605.832	605.832	605.832	Children
deaths	295	2020-12-05	621.525	621.525	621.525	621.525	Children
deaths	296	2020-12-06	637.262	637.262	637.262	637.262	Children
deaths	297	2020-12-07	653.017	653.017	653.017	653.017	Children
deaths	298	2020-12-08	668.765	668.765	668.765	668.765	Children
deaths	299	2020-12-09	684.476	684.476	684.476	684.476	Children
deaths	300	2020-12-10	700.121	700.121	700.121	700.121	Children
deaths	301	2020-12-11	715.671	715.671	715.671	715.671	Children
deaths	302	2020-12-12	731.094	731.094	731.094	731.094	Children
deaths	303	2020-12-13	746.358	746.358	746.358	746.358	Children
deaths	304	2020-12-14	761.431	761.431	761.431	761.431	Children
deaths	305	2020-12-15	776.279	776.279	776.279	776.279	Children
deaths	306	2020-12-16	790.869	790.869	790.869	790.869	Children
deaths	307	2020-12-17	805.167	805.167	805.167	805.167	Children
deaths	308	2020-12-18	819.138	819.138	819.138	819.138	Children
deaths	309	2020-12-19	832.748	832.748	832.748	832.748	Children
deaths	310	2020-12-20	845.964	845.964	845.964	845.964	Children
deaths	311	2020-12-21	858.752	858.752	858.752	858.752	Children
deaths	312	2020-12-22	871.079	871.079	871.079	871.079	Children
deaths	313	2020-12-23	882.912	882.912	882.912	882.912	Children
deaths	314	2020-12-24	894.22	894.22	894.22	894.22	Children
deaths	315	2020-12-25	904.973	904.973	904.973	904.973	Children
deaths	316	2020-12-26	915.14	915.14	915.14	915.14	Children
deaths	317	2020-12-27	924.695	924.695	924.695	924.695	Children
deaths	318	2020-12-28	933.61	933.61	933.61	933.61	Children
deaths	319	2020-12-29	941.861	941.861	941.861	941.861	Children
deaths	320	2020-12-30	949.425	949.425	949.425	949.425	Children
deaths	321	2020-12-31	956.282	956.282	956.282	956.282	Children
deaths	322	2021-01-01	962.412	962.412	962.412	962.412	Children
deaths	323	2021-01-02	967.799	967.799	967.799	967.799	Children
deaths	324	2021-01-03	972.427	972.427	972.427	972.427	Children
deaths	325	2021-01-04	976.281	976.281	976.281	976.281	Children
deaths	326	2021-01-05	979.344	979.344	979.344	979.344	Children
deaths	327	2021-01-06	981.596	981.596	981.596	981.596	Children
deaths	328	2021-01-07	983.014	983.014	983.014	983.014	Children
deaths	329	2021-01-08	983.569	983.569	983.569	983.569	Children
deaths	330	2021-01-09	983.229	983.229	983.229	983.229	Children
deaths	331	2021-01-10	981.961	981.961	981.961	981.961	Children
deaths	332	2021-01-11	979.728	979.728	979.728	979.728	Children
deaths	333	2021-01-12	976.497	976.497	976.497	976.497	Children
deaths	334	2021-01-13	972.233	972.233	972.233	972.233	Children
deaths	335	2021-01-14	966.908	966.908	966.908	966.908	Children
deaths	336	2021-01-15	960.498	960.498	960.498	960.498	Children
deaths	337	2021-01-16	952.988	952.988	952.988	952.988	Children
deaths	338	2021-01-17	944.369	944.369	944.369	944.369	Children
deaths	339	2021-01-18	934.641	934.641	934.64	934.642	Children
deaths	340	2021-01-19	923.815	923.814	923.811	923.817	Children
deaths	341	2021-01-20	911.913	911.908	911.899	911.916	Children
deaths	342	2021-01-21	898.967	898.958	898.932	898.974	Children
deaths	343	2021-01-22	885.023	885.005	884.948	885.037	Children
deaths	344	2021-01-23	870.136	870.105	869.995	870.16	Children
deaths	345	2021-01-24	854.372	854.323	854.13	854.409	Children
deaths	346	2021-01-25	837.806	837.731	837.419	837.86	Children
deaths	347	2021-01-26	820.516	820.41	819.938	820.592	Children
deaths	348	2021-01-27	802.589	802.445	801.77	802.691	Children
deaths	349	2021-01-28	784.112	783.924	782.999	784.245	Children
deaths	350	2021-01-29	765.175	764.936	763.717	765.342	Children
deaths	351	2021-01-30	745.865	745.571	744.015	746.07	Children
deaths	352	2021-01-31	726.27	725.915	723.984	726.516	Children
deaths	353	2021-02-01	706.473	706.053	703.712	706.763	Children
deaths	354	2021-02-02	686.554	686.065	683.287	686.89	Children
deaths	355	2021-02-03	666.588	666.029	662.79	666.971	Children
deaths	356	2021-02-04	646.646	646.014	642.298	647.077	Children
deaths	357	2021-02-05	626.791	626.086	621.883	627.271	Children
deaths	358	2021-02-06	607.083	606.305	601.609	607.611	Children
deaths	359	2021-02-07	587.573	586.724	581.536	588.149	Children
deaths	360	2021-02-08	568.309	567.39	561.718	568.932	Children
deaths	361	2021-02-09	549.332	548.345	542.201	549.999	Children
deaths	362	2021-02-10	530.677	529.626	523.027	531.385	Children
deaths	363	2021-02-11	512.372	511.262	504.23	513.12	Children
deaths	364	2021-02-12	494.445	493.278	485.839	495.229	Children
deaths	365	2021-02-13	476.914	475.696	467.879	477.731	Children
deaths	366	2021-02-14	459.796	458.533	450.368	460.643	Children
deaths	367	2021-02-15	443.104	441.799	433.322	443.977	Children
deaths	368	2021-02-16	426.846	425.506	416.751	427.743	Children
deaths	369	2021-02-17	411.03	409.659	400.662	411.947	Children
deaths	370	2021-02-18	395.659	394.262	385.057	396.593	Children
deaths	371	2021-02-19	380.736	379.316	369.939	381.683	Children
deaths	372	2021-02-20	366.259	364.821	355.304	367.218	Children
deaths	373	2021-02-21	352.227	350.776	341.149	353.195	Children
deaths	374	2021-02-22	338.637	337.176	327.469	339.611	Children
deaths	375	2021-02-23	325.484	324.017	314.256	326.462	Children
deaths	376	2021-02-24	312.762	311.292	301.503	313.742	Children
deaths	377	2021-02-25	300.466	298.996	289.2	301.445	Children
deaths	378	2021-02-26	288.586	287.12	277.339	289.563	Children
deaths	379	2021-02-27	277.116	275.656	265.908	278.088	Children
deaths	380	2021-02-28	266.047	264.595	254.898	267.013	Children
deaths	381	2021-03-01	255.369	253.928	244.298	256.328	Children
deaths	382	2021-03-02	245.073	243.645	234.097	246.023	Children
deaths	383	2021-03-03	235.15	233.737	224.284	236.09	Children
deaths	384	2021-03-04	225.59	224.194	214.847	226.519	Children
deaths	385	2021-03-05	216.383	215.005	205.775	217.3	Children
deaths	386	2021-03-06	207.52	206.161	197.058	208.425	Children
deaths	387	2021-03-07	198.991	197.651	188.683	199.882	Children
deaths	388	2021-03-08	190.786	189.467	180.641	191.664	Children
deaths	389	2021-03-09	182.896	181.597	172.918	183.76	Children
deaths	390	2021-03-10	175.31	174.034	165.506	176.161	Children
deaths	391	2021-03-11	168.021	166.766	158.392	168.857	Children
deaths	392	2021-03-12	161.018	159.785	151.567	161.839	Children
deaths	393	2021-03-13	154.292	153.081	145.021	155.098	Children
deaths	394	2021-03-14	147.833	146.645	138.743	148.625	Children
deaths	395	2021-03-15	141.634	140.468	132.723	142.41	Children
deaths	396	2021-03-16	135.684	134.542	126.954	136.445	Children
deaths	397	2021-03-17	129.975	128.856	121.424	130.721	Children
deaths	398	2021-03-18	124.499	123.403	116.126	125.229	Children
deaths	399	2021-03-19	119.247	118.174	111.052	119.961	Children
deaths	400	2021-03-20	114.21	113.161	106.192	114.91	Children
deaths	401	2021-03-21	109.382	108.356	101.54	110.066	Children
deaths	402	2021-03-22	104.754	103.751	97.0859	105.423	Children
deaths	403	2021-03-23	100.318	99.3385	92.8235	100.973	Children
deaths	404	2021-03-24	96.0683	95.1113	88.745	96.708	Children
deaths	405	2021-03-25	91.9966	91.0622	84.8433	92.6219	Children
deaths	406	2021-03-26	88.0965	87.1843	81.1111	88.7075	Children
deaths	407	2021-03-27	84.361	83.4709	77.5418	84.958	Children
deaths	408	2021-03-28	80.7839	79.9156	74.1286	81.367	Children
deaths	409	2021-03-29	77.3588	76.5121	70.865	77.9281	Children
deaths	410	2021-03-30	74.0796	73.2542	67.7448	74.6354	Children
deaths	411	2021-03-31	70.9404	70.1361	64.762	71.4827	Children
deaths	412	2021-04-01	67.9356	67.152	61.9106	68.4646	Children
deaths	413	2021-04-02	65.0595	64.2965	59.1852	65.5754	Children
deaths	414	2021-04-03	62.3069	61.5642	56.5803	62.8099	Children
deaths	415	2021-04-04	59.6726	58.9499	54.0907	60.163	Children
deaths	416	2021-04-05	57.1518	56.4488	51.7116	57.6298	Children
deaths	417	2021-04-06	54.7397	54.056	49.4381	55.2055	Children
deaths	418	2021-04-07	52.4317	51.767	47.2659	52.8856	Children
deaths	419	2021-04-08	50.2235	49.5774	45.1905	50.6657	Children
deaths	420	2021-04-09	48.1109	47.483	43.2077	48.5418	Children
deaths	421	2021-04-10	46.0899	45.4797	41.3137	46.5096	Children
deaths	422	2021-04-11	44.1565	43.5636	39.5045	44.5654	Children
deaths	423	2021-04-12	42.3071	41.7311	37.7764	42.7054	Children
deaths	424	2021-04-13	40.538	39.9786	36.1261	40.9259	Children
deaths	425	2021-04-14	38.8458	38.3025	34.5499	39.2235	Children
deaths	426	2021-04-15	37.2272	36.6996	33.0447	37.5949	Children
deaths	427	2021-04-16	35.6789	35.1668	31.6074	36.0368	Children
deaths	428	2021-04-17	34.198	33.7009	30.2348	34.5461	Children
deaths	429	2021-04-18	32.7813	32.299	28.9242	33.1199	Children
deaths	430	2021-04-19	31.4261	30.9582	27.6727	31.7553	Children
deaths	431	2021-04-20	30.1297	29.6759	26.4776	30.4497	Children
deaths	432	2021-04-21	28.8895	28.4495	25.3363	29.2004	Children
deaths	433	2021-04-22	27.7028	27.2765	24.2465	28.0048	Children
deaths	434	2021-04-23	26.5675	26.1543	23.2057	26.8607	Children
deaths	435	2021-04-24	25.4811	25.0809	22.2117	25.7657	Children
deaths	436	2021-04-25	24.4415	24.054	21.2623	24.7176	Children
deaths	437	2021-04-26	23.4466	23.0715	20.3555	23.7144	Children
deaths	438	2021-04-27	22.4944	22.1314	19.4894	22.7541	Children
deaths	439	2021-04-28	21.583	21.2318	18.6621	21.8348	Children
deaths	440	2021-04-29	20.7106	20.3708	17.8719	20.9546	Children
deaths	441	2021-04-30	19.8755	19.5469	17.117	20.1117	Children
deaths	442	2021-05-01	19.0759	18.7582	16.3958	19.3047	Children
deaths	443	2021-05-02	18.3102	18.0032	15.7069	18.5317	Children
deaths	444	2021-05-03	17.5771	17.2804	15.0488	17.7915	Children
deaths	445	2021-05-04	16.875	16.5884	14.42	17.0824	Children
deaths	446	2021-05-05	16.2025	15.9257	13.8193	16.4031	Children
deaths	447	2021-05-06	15.5584	15.2911	13.2454	15.7524	Children
deaths	448	2021-05-07	14.9413	14.6833	12.697	15.1289	Children
deaths	449	2021-05-08	14.3502	14.1011	12.173	14.5315	Children
deaths	450	2021-05-09	13.7838	13.5434	11.6723	13.959	Children
deaths	451	2021-05-10	13.241	13.0091	11.1937	13.4103	Children
deaths	452	2021-05-11	12.7208	12.4971	10.7363	12.8844	Children
deaths	453	2021-05-12	12.2223	12.0066	10.2991	12.3803	Children
deaths	454	2021-05-13	11.7445	11.5364	9.88115	11.897	Children
deaths	455	2021-05-14	11.2864	11.0857	9.4815	11.4335	Children
deaths	456	2021-05-15	10.8472	10.6538	9.09933	10.9891	Children
deaths	457	2021-05-16	10.426	10.2397	8.73381	10.5629	Children
deaths	458	2021-05-17	10.0222	9.8426	8.38417	10.1541	Children
deaths	459	2021-05-18	9.63479	9.46184	8.04965	9.76182	Children
deaths	460	2021-05-19	9.26318	9.09667	7.72955	9.38544	Children
deaths	461	2021-05-20	8.90664	8.74639	7.4232	9.02424	Children
deaths	462	2021-05-21	8.56451	8.41035	7.12996	8.67755	Children
deaths	463	2021-05-22	8.23614	8.08791	6.84922	8.34472	Children
deaths	464	2021-05-23	7.92094	7.77848	6.58041	8.02516	Children
deaths	465	2021-05-24	7.61833	7.48148	6.32299	7.7183	Children
deaths	466	2021-05-25	7.32776	7.19636	6.07643	7.42357	Children
deaths	467	2021-05-26	7.0487	6.9226	5.84024	7.14046	Children
deaths	468	2021-05-27	6.78066	6.6597	5.61396	6.86848	Children
deaths	469	2021-05-28	6.52316	6.4072	5.39714	6.60715	Children
deaths	470	2021-05-29	6.27576	6.16464	5.18936	6.35602	Children
deaths	471	2021-05-30	6.03802	5.9316	4.9902	6.11467	Children
deaths	472	2021-05-31	5.80953	5.70767	4.79929	5.88268	Children
deaths	473	2021-06-01	5.58992	5.49246	4.61627	5.65968	Children
deaths	474	2021-06-02	5.3788	5.2856	4.44076	5.44529	Children
deaths	475	2021-06-03	5.17583	5.08674	4.27246	5.23917	Children
deaths	476	2021-06-04	4.98068	4.89556	4.11102	5.04097	Children
deaths	477	2021-06-05	4.79302	4.71172	3.95616	4.8504	Children
deaths	478	2021-06-06	4.61256	4.53494	3.80756	4.66713	Children
deaths	479	2021-06-07	4.439	4.36492	3.66497	4.49089	Children
deaths	480	2021-06-08	4.27207	4.2014	3.52811	4.32139	Children
deaths	481	2021-06-09	4.11151	4.0441	3.39673	4.15838	Children
deaths	482	2021-06-10	3.95708	3.89279	3.27058	4.00159	Children
deaths	483	2021-06-11	3.80852	3.74722	3.14945	3.85079	Children
deaths	484	2021-06-12	3.66561	3.60718	3.03311	3.70574	Children
deaths	485	2021-06-13	3.52814	3.47245	2.92136	3.56623	Children
deaths	486	2021-06-14	3.39588	3.34281	2.814	3.43203	Children
deaths	487	2021-06-15	3.26865	3.21808	2.71085	3.30294	Children
deaths	488	2021-06-16	3.14624	3.09806	2.61173	3.17878	Children
deaths	489	2021-06-17	3.02848	2.98258	2.51647	3.05934	Children
deaths	490	2021-06-18	2.91517	2.87145	2.42491	2.94444	Children
deaths	491	2021-06-19	2.80617	2.76452	2.33689	2.83392	Children
deaths	492	2021-06-20	2.70129	2.66162	2.25227	2.72761	Children
deaths	493	2021-06-21	2.60038	2.5626	2.17091	2.62535	Children
deaths	494	2021-06-22	2.5033	2.46731	2.09267	2.52697	Children
deaths	495	2021-06-23	2.40989	2.37561	2.01742	2.43234	Children
deaths	496	2021-06-24	2.32002	2.28736	1.94504	2.34132	Children
deaths	497	2021-06-25	2.23355	2.20244	1.8754	2.25375	Children
deaths	498	2021-06-26	2.15036	2.12072	1.80839	2.16952	Children
deaths	499	2021-06-27	2.07031	2.04207	1.7439	2.08849	Children
deaths	500	2021-06-28	1.9933	1.96638	1.68183	2.01055	Children
deaths	501	2021-06-29	1.9192	1.89355	1.62207	1.93557	Children
deaths	502	2021-06-30	1.84791	1.82345	1.56453	1.86344	Children
deaths	503	2021-07-01	1.77932	1.756	1.5091	1.79405	Children
deaths	504	2021-07-02	1.71332	1.69109	1.45572	1.7273	Children
deaths	505	2021-07-03	1.64982	1.62861	1.40428	1.66309	Children
deaths	506	2021-07-04	1.58872	1.5685	1.35472	1.60132	Children
deaths	507	2021-07-05	1.52993	1.51064	1.30695	1.54189	Children
deaths	508	2021-07-06	1.47336	1.45496	1.26091	1.48471	Children
deaths	509	2021-07-07	1.41894	1.40138	1.21652	1.42971	Children
deaths	510	2021-07-08	1.36656	1.34981	1.17373	1.37678	Children
deaths	511	2021-07-09	1.31617	1.30018	1.13247	1.32586	Children
deaths	512	2021-07-10	1.26768	1.25242	1.09268	1.27687	Children
deaths	513	2021-07-11	1.22101	1.20645	1.05431	1.22972	Children
deaths	514	2021-07-12	1.17611	1.1622	1.01731	1.18436	Children
deaths	515	2021-07-13	1.13289	1.11962	0.981618	1.1407	Children
deaths	516	2021-07-14	1.0913	1.07864	0.947195	1.09868	Children
deaths	517	2021-07-15	1.05127	1.03919	0.913992	1.05824	Children
deaths	518	2021-07-16	1.01274	1.00122	0.881965	1.01932	Children
deaths	519	2021-07-17	0.975657	0.964674	0.851071	0.981852	Children
deaths	520	2021-07-18	0.93996	0.929491	0.82127	0.945783	Children
deaths	521	2021-07-19	0.905595	0.895622	0.792522	0.911056	Children
deaths	522	2021-07-20	0.872511	0.863016	0.764789	0.877617	Children
deaths	523	2021-07-21	0.840658	0.831624	0.738035	0.845416	Children
deaths	524	2021-07-22	0.809988	0.801399	0.712224	0.814402	Children
deaths	525	2021-07-23	0.780454	0.772296	0.687322	0.784527	Children
deaths	526	2021-07-24	0.75201	0.744272	0.663297	0.755745	Children
deaths	527	2021-07-25	0.724614	0.717285	0.640118	0.728009	Children
deaths	528	2021-07-26	0.698224	0.691294	0.617753	0.701278	Children
deaths	529	2021-07-27	0.672799	0.666261	0.596174	0.675511	Children
deaths	530	2021-07-28	0.648299	0.642147	0.575352	0.650666	Children
deaths	531	2021-07-29	0.624688	0.618917	0.555262	0.626706	Children
deaths	532	2021-07-30	0.601929	0.596536	0.535877	0.603595	Children
deaths	533	2021-07-31	0.579987	0.574969	0.517173	0.581298	Children
deaths	534	2021-08-01	0.558828	0.554184	0.499125	0.559782	Children
deaths	535	2021-08-02	0.538419	0.534149	0.481712	0.539016	Children
deaths	536	2021-08-03	0.518731	0.514835	0.46491	0.518968	Children
deaths	537	2021-08-04	0.499733	0.496211	0.448699	0.499613	Children
deaths	538	2021-08-05	0.481397	0.478249	0.433058	0.480921	Children
deaths	539	2021-08-06	0.463697	0.460922	0.417967	0.462869	Children
[truncated: 921 more rows]

## Sheet: 2a
vacc_status	cum_value	scenario	efficacy
Unvaccinated	71625	Lower	High
Vaccinated	8764.74	Lower	High
Unvaccinated	68238.1	Hesitancy	High
Vaccinated	8685.5	Hesitancy	High
Unvaccinated	64889.7	Upper	High
Vaccinated	8654.68	Upper	High
Unvaccinated	42696.1	Ideal	High
Vaccinated	7944.88	Ideal	High
Unvaccinated	63090.6	Lower	Moderate
Vaccinated	17741.2	Lower	Moderate
Unvaccinated	61215	Hesitancy	Moderate
Vaccinated	17629.5	Hesitancy	Moderate
Unvaccinated	59157.3	Upper	Moderate
Vaccinated	17585	Upper	Moderate
Unvaccinated	42420.1	Ideal	Moderate
Vaccinated	13863	Ideal	Moderate

## Sheet: 2b
vacc_status	cum_value	scenario	efficacy
Unvaccinated	71625	Lower	High
Vaccinated	8764.74	Lower	High
Unvaccinated	68238.1	Hesitancy	High
Vaccinated	8685.5	Hesitancy	High
Unvaccinated	64889.7	Upper	High
Vaccinated	8654.68	Upper	High
Unvaccinated	42696.1	Ideal	High
Vaccinated	7944.88	Ideal	High
Unvaccinated	63090.6	Lower	Moderate
Vaccinated	17741.2	Lower	Moderate
Unvaccinated	61215	Hesitancy	Moderate
Vaccinated	17629.5	Hesitancy	Moderate
Unvaccinated	59157.3	Upper	Moderate
Vaccinated	17585	Upper	Moderate
Unvaccinated	42420.1	Ideal	Moderate
Vaccinated	13863	Ideal	Moderate

## Sheet: 3a
Rt	t	asDate	scenario	Efficacy
3	0	2020-02-14	Upper	High
1	55	2020-04-09	Upper	High
1.5	200	2020-09-01	Upper	High
1.5	450.95	2021-05-09	Upper	High
1.66667	477.14	2021-06-05	Upper	High
1.83333	498.568	2021-06-26	Upper	High
1.95799	512.211	2021-07-10	Upper	High
1.95799	989	2022-10-30	Upper	High
3	0	2020-02-14	Mean	High
1	55	2020-04-09	Mean	High
1.5	200	2020-09-01	Mean	High
1.5	450.95	2021-05-09	Mean	High
1.66667	477.14	2021-06-05	Mean	High
1.83333	498.568	2021-06-26	Mean	High
2	516.425	2021-07-14	Mean	High
2.04791	521.02	2021-07-19	Mean	High
2.04791	989	2022-10-30	Mean	High
3	0	2020-02-14	Lower	High
1	55	2020-04-09	Lower	High
1.5	200	2020-09-01	Lower	High
1.5	450.95	2021-05-09	Lower	High
1.66667	477.14	2021-06-05	Lower	High
1.83333	498.568	2021-06-26	Lower	High
2	516.425	2021-07-14	Lower	High
2.13615	528.944	2021-07-26	Lower	High
2.13615	989	2022-10-30	Lower	High
3	0	2020-02-14	Ideal	High
1	55	2020-04-09	Ideal	High
1.5	200	2020-09-01	Ideal	High
1.5	450.95	2021-05-09	Ideal	High
1.66667	477.14	2021-06-05	Ideal	High
1.83333	498.568	2021-06-26	Ideal	High
2	516.425	2021-07-14	Ideal	High
2.16667	531.534	2021-07-29	Ideal	High
2.33333	544.485	2021-08-11	Ideal	High
2.5	555.71	2021-08-22	Ideal	High
2.66667	565.531	2021-09-01	Ideal	High
2.83333	574.197	2021-09-10	Ideal	High
3	581.9	2021-09-17	Ideal	High
3	989	2022-10-30	Ideal	High
3	0	2020-02-14	Upper	Moderate
1	55	2020-04-09	Upper	Moderate
1.5	200	2020-09-01	Upper	Moderate
1.48791	512.211	2021-07-10	Upper	Moderate
1.48791	989	2022-10-30	Upper	Moderate
3	0	2020-02-14	Mean	Moderate
1	55	2020-04-09	Mean	Moderate
1.5	200	2020-09-01	Mean	Moderate
1.5	515.385	2021-07-13	Mean	Moderate
1.52195	521.02	2021-07-19	Mean	Moderate
1.52195	989	2022-10-30	Mean	Moderate
3	0	2020-02-14	Lower	Moderate
1	55	2020-04-09	Lower	Moderate
1.5	200	2020-09-01	Lower	Moderate
1.5	515.385	2021-07-13	Lower	Moderate
1.55392	528.944	2021-07-26	Lower	Moderate
1.55392	989	2022-10-30	Lower	Moderate
3	0	2020-02-14	Ideal	Moderate
1	55	2020-04-09	Ideal	Moderate
1.5	200	2020-09-01	Ideal	Moderate
1.5	515.385	2021-07-13	Ideal	Moderate
1.66667	554.462	2021-08-21	Ideal	Moderate
1.83333	586.435	2021-09-22	Ideal	Moderate
1.97123	608.8	2021-10-14	Ideal	Moderate
1.97123	989	2022-10-30	Ideal	Moderate

## Sheet: 3b
Rt	t	asDate	scenario	Efficacy
3	0	2020-02-14	Upper	High
1	55	2020-04-09	Upper	High
1.5	200	2020-09-01	Upper	High
1.5	450.95	2021-05-09	Upper	High
1.66667	477.14	2021-06-05	Upper	High
1.83333	498.568	2021-06-26	Upper	High
2	516.425	2021-07-14	Upper	High
2.16667	531.534	2021-07-29	Upper	High
2.22621	536.384	2021-08-03	Upper	High
2.22621	989	2022-10-30	Upper	High
3	0	2020-02-14	Mean	High
1	55	2020-04-09	Mean	High
1.5	200	2020-09-01	Mean	High
1.5	450.95	2021-05-09	Mean	High
1.66667	477.14	2021-06-05	Mean	High
1.83333	498.568	2021-06-26	Mean	High
2	516.425	2021-07-14	Mean	High
2.16667	531.534	2021-07-29	Mean	High
2.33333	544.485	2021-08-11	Mean	High
2.36045	546.419	2021-08-13	Mean	High
2.36045	989	2022-10-30	Mean	High
3	0	2020-02-14	Lower	High
1	55	2020-04-09	Lower	High
1.5	200	2020-09-01	Lower	High
1.5	450.95	2021-05-09	Lower	High
1.66667	477.14	2021-06-05	Lower	High
1.83333	498.568	2021-06-26	Lower	High
2	516.425	2021-07-14	Lower	High
2.16667	531.534	2021-07-29	Lower	High
2.33333	544.485	2021-08-11	Lower	High
2.49868	555.626	2021-08-22	Lower	High
2.49868	989	2022-10-30	Lower	High
3	0	2020-02-14	Ideal	High
1	55	2020-04-09	Ideal	High
1.5	200	2020-09-01	Ideal	High
1.5	450.95	2021-05-09	Ideal	High
1.66667	477.14	2021-06-05	Ideal	High
1.83333	498.568	2021-06-26	Ideal	High
2	516.425	2021-07-14	Ideal	High
2.16667	531.534	2021-07-29	Ideal	High
2.33333	544.485	2021-08-11	Ideal	High
2.5	555.71	2021-08-22	Ideal	High
2.66667	565.531	2021-09-01	Ideal	High
2.83333	574.197	2021-09-10	Ideal	High
3	581.9	2021-09-17	Ideal	High
3	989	2022-10-30	Ideal	High
3	0	2020-02-14	Upper	Moderate
1	55	2020-04-09	Upper	Moderate
1.5	200	2020-09-01	Upper	Moderate
1.5	515.385	2021-07-13	Upper	Moderate
1.58518	536.384	2021-08-03	Upper	Moderate
1.58518	989	2022-10-30	Upper	Moderate
3	0	2020-02-14	Mean	Moderate
1	55	2020-04-09	Mean	Moderate
1.5	200	2020-09-01	Mean	Moderate
1.5	515.385	2021-07-13	Mean	Moderate
1.6294	546.419	2021-08-13	Mean	Moderate
1.6294	989	2022-10-30	Mean	Moderate
3	0	2020-02-14	Lower	Moderate
1	55	2020-04-09	Lower	Moderate
1.5	200	2020-09-01	Lower	Moderate
1.5	515.385	2021-07-13	Lower	Moderate
1.66667	554.462	2021-08-21	Lower	Moderate
1.6722	555.626	2021-08-22	Lower	Moderate
1.6722	989	2022-10-30	Lower	Moderate
3	0	2020-02-14	Ideal	Moderate
1	55	2020-04-09	Ideal	Moderate
1.5	200	2020-09-01	Ideal	Moderate
1.5	515.385	2021-07-13	Ideal	Moderate
1.66667	554.462	2021-08-21	Ideal	Moderate
1.83333	586.435	2021-09-22	Ideal	Moderate
2	613.078	2021-10-19	Ideal	Moderate
2.16667	635.623	2021-11-10	Ideal	Moderate
2.29306	650.534	2021-11-25	Ideal	Moderate
2.29306	989	2022-10-30	Ideal	Moderate

## Sheet: 4a
age_group	as_date	efficacy	country	ratio	ratio_lower	ratio_upper
0-5	2023-01-02	High	France	2.75755	2.96217	2.46641
5-10	2023-01-02	High	France	1.98845	2.11511	1.81071
10-15	2023-01-02	High	France	1.54364	1.63194	1.42898
15-20	2023-01-02	High	France	2.35977	2.62156	2.0387
20-25	2023-01-02	High	France	3.91306	4.34231	3.37847
25-30	2023-01-02	High	France	4.95471	5.35748	4.42209
30-35	2023-01-02	High	France	4.99284	5.38889	4.47029
35-40	2023-01-02	High	France	4.98082	5.45496	4.44916
40-45	2023-01-02	High	France	4.90296	5.38122	4.36761
45-50	2023-01-02	High	France	4.41099	4.9153	3.8683
50-55	2023-01-02	High	France	5.07774	5.71405	4.39067
55-60	2023-01-02	High	France	5.79419	6.47834	5.01603
60-65	2023-01-02	High	France	6.49746	7.29529	5.60023
65-70	2023-01-02	High	France	5.31791	6.23302	4.47154
70-75	2023-01-02	High	France	6.22453	7.33239	5.21131
75-80	2023-01-02	High	France	6.90451	8.08687	5.82176
80+	2023-01-02	High	France	7.92277	9.22856	6.73347
0-5	2023-01-02	Moderate	France	1.9367	2.09012	1.88746
5-10	2023-01-02	Moderate	France	1.60103	1.69668	1.5796
10-15	2023-01-02	Moderate	France	1.28016	1.32953	1.27881
15-20	2023-01-02	Moderate	France	2.12793	2.28027	1.99489
20-25	2023-01-02	Moderate	France	2.29363	2.46511	2.12712
25-30	2023-01-02	Moderate	France	2.521	2.67614	2.36468
30-35	2023-01-02	Moderate	France	2.50752	2.65898	2.35554
35-40	2023-01-02	Moderate	France	2.47848	2.65296	2.33068
40-45	2023-01-02	Moderate	France	2.42368	2.59525	2.28485
45-50	2023-01-02	Moderate	France	2.16135	2.32636	2.03522
50-55	2023-01-02	Moderate	France	2.26855	2.46263	2.12197
55-60	2023-01-02	Moderate	France	2.45665	2.66423	2.29438
60-65	2023-01-02	Moderate	France	2.68108	2.92085	2.48593
65-70	2023-01-02	Moderate	France	2.41943	2.6881	2.21093
70-75	2023-01-02	Moderate	France	2.74112	3.0646	2.47887
75-80	2023-01-02	Moderate	France	3.08774	3.45622	2.77534
80+	2023-01-02	Moderate	France	3.56629	3.99964	3.1853
0-5	2023-01-02	High	Germany	2.04342	2.38515	1.65098
5-10	2023-01-02	High	Germany	1.72106	1.97252	1.43948
10-15	2023-01-02	High	Germany	1.40776	1.572	1.23482
15-20	2023-01-02	High	Germany	0.926259	1.10957	0.735739
20-25	2023-01-02	High	Germany	1.33071	1.61176	1.04223
25-30	2023-01-02	High	Germany	2.62378	3.1332	2.14663
30-35	2023-01-02	High	Germany	4.04549	4.82157	3.32379
35-40	2023-01-02	High	Germany	3.99748	4.64003	3.37689
40-45	2023-01-02	High	Germany	4.0755	4.74605	3.41966
45-50	2023-01-02	High	Germany	5.30298	6.26284	4.30654
50-55	2023-01-02	High	Germany	6.49737	7.82107	5.13863
55-60	2023-01-02	High	Germany	6.37351	8.03635	4.76147
60-65	2023-01-02	High	Germany	6.56921	8.28011	4.92912
65-70	2023-01-02	High	Germany	4.25916	5.42034	3.24527
70-75	2023-01-02	High	Germany	4.34771	5.54164	3.32084
75-80	2023-01-02	High	Germany	4.67472	5.9371	3.59353
80+	2023-01-02	High	Germany	4.7951	6.02734	3.73533
0-5	2023-01-02	Moderate	Germany	2.61056	2.7002	2.49447
5-10	2023-01-02	Moderate	Germany	2.30812	2.37076	2.22611
10-15	2023-01-02	Moderate	Germany	1.86946	1.8999	1.82809
15-20	2023-01-02	Moderate	Germany	3.00498	3.25975	2.68239
20-25	2023-01-02	Moderate	Germany	3.3962	3.74663	2.96999
25-30	2023-01-02	Moderate	Germany	3.61805	3.98399	3.21967
30-35	2023-01-02	Moderate	Germany	3.65636	4.02633	3.25665
35-40	2023-01-02	Moderate	Germany	3.25325	3.50279	2.96857
40-45	2023-01-02	Moderate	Germany	3.17198	3.40693	2.9018
45-50	2023-01-02	Moderate	Germany	3.61825	3.90274	3.26825
50-55	2023-01-02	Moderate	Germany	3.8684	4.20867	3.45766
55-60	2023-01-02	Moderate	Germany	3.67657	4.10164	3.19495
60-65	2023-01-02	Moderate	Germany	3.71045	4.15241	3.21495
65-70	2023-01-02	Moderate	Germany	2.95024	3.31731	2.57518
70-75	2023-01-02	Moderate	Germany	3.04073	3.43965	2.63743
75-80	2023-01-02	Moderate	Germany	3.22468	3.66171	2.78244
80+	2023-01-02	Moderate	Germany	3.43328	3.91195	2.94885
0-5	2023-01-02	High	U.K.	1.16171	1.18859	1.14593
5-10	2023-01-02	High	U.K.	1.02092	1.01278	1.03868
10-15	2023-01-02	High	U.K.	1.02086	1.01362	1.03877
15-20	2023-01-02	High	U.K.	1.49146	1.64215	1.44222
20-25	2023-01-02	High	U.K.	1.54102	1.73434	1.46141
25-30	2023-01-02	High	U.K.	1.44273	1.55403	1.41067
30-35	2023-01-02	High	U.K.	1.45735	1.56491	1.42512
35-40	2023-01-02	High	U.K.	1.49939	1.58757	1.46718
40-45	2023-01-02	High	U.K.	1.47833	1.5657	1.44715
45-50	2023-01-02	High	U.K.	1.37457	1.48857	1.33653
50-55	2023-01-02	High	U.K.	1.37787	1.5013	1.32794
55-60	2023-01-02	High	U.K.	1.18869	1.27139	1.16952
60-65	2023-01-02	High	U.K.	1.2031	1.29349	1.17283
65-70	2023-01-02	High	U.K.	1.13751	1.21634	1.10711
70-75	2023-01-02	High	U.K.	1.16944	1.27782	1.10226
75-80	2023-01-02	High	U.K.	1.22355	1.37684	1.10202
80+	2023-01-02	High	U.K.	1.32667	1.55969	1.1286
0-5	2023-01-02	Moderate	U.K.	1.41748	1.54818	1.3252
5-10	2023-01-02	Moderate	U.K.	1.52267	1.63702	1.43117
10-15	2023-01-02	Moderate	U.K.	1.54253	1.65849	1.44843
15-20	2023-01-02	Moderate	U.K.	1.32717	1.49077	1.23382
20-25	2023-01-02	Moderate	U.K.	1.25184	1.3901	1.17648
25-30	2023-01-02	Moderate	U.K.	1.23112	1.34102	1.16938
30-35	2023-01-02	Moderate	U.K.	1.2442	1.35416	1.18085
35-40	2023-01-02	Moderate	U.K.	1.27892	1.39198	1.20828
40-45	2023-01-02	Moderate	U.K.	1.26677	1.37772	1.19884
45-50	2023-01-02	Moderate	U.K.	1.20855	1.31661	1.14976
50-55	2023-01-02	Moderate	U.K.	1.18832	1.28843	1.13516
55-60	2023-01-02	Moderate	U.K.	1.13501	1.21446	1.09706
60-65	2023-01-02	Moderate	U.K.	1.14153	1.22192	1.1019
65-70	2023-01-02	Moderate	U.K.	1.12699	1.19932	1.09091
70-75	2023-01-02	Moderate	U.K.	1.12878	1.20266	1.08951
75-80	2023-01-02	Moderate	U.K.	1.142	1.22264	1.09419
80+	2023-01-02	Moderate	U.K.	1.18953	1.29756	1.11791

## Sheet: 4b
Q1	median	Q3	country
0.373486	0.409946	0.448211	France
0.52246	0.556707	0.595747	Germany
0.617716	0.655017	0.685075	U.K.

[truncated: 1 more sheets: 4c]
